# Supplementary material for: 1,1′-Binaphthyl-2,2′-dicarboxylic acid–urea (1/1)
Source: Acta Crystallogr Sect E Struct Rep Online. 2008 Sep 17;64(Pt 10):o1945. doi: 10.1107/S1600536808028997 (PMC2959427; doi:10.1107/S1600536808028997)
Supplement: Supplementary file 1 [file e-64-o1945-sup1.cif]

##############################################################################
###                                                                        ###
###        Electronic paper (Acta Crystallographica Section E)             ###
###                                                                        ###
##############################################################################
#                                                                            #
# This CIF contains the data in a paper accepted for publication in Acta     #
# Crystallographica Section E. It conforms to the requirements of Notes      #
# for Authors for Section E, and has been peer reviewed under the auspices   #
# of the IUCr Commission on Journals.                                        #
#                                                                            #
# Full details of the Crystallographic Information File format               #
# are given in the paper "The Crystallographic Information File (CIF):       #
# a New Standard Archive File for Crystallography" by S. R. Hall, F. H.      #
# Allen and I. D. Brown [Acta Cryst. (1991), A47, 655-685].                  #
#                                                                            #
# The current version of the core CIF dictionary is obtainable from          #
# ftp://ftp.iucr.org/pub/cif_core.dic. The current version number is 2.4.    #
#                                                                            #
# Software is freely available for graphical display of the structure(s) in  #
# this CIF.  For information consult the CIF home page http://www.iucr.org/  #
# cif/home.html                                                              #
#                                                                            #
# This file may be used for bona fide research purposes within the           #
# scientific community so long as proper attribution is given to the journal # 
# article from which it was obtained.                                        #
#                                                                            #
##############################################################################
                                             
data_I
_audit_creation_method     SHELXL97
_chemical_name_systematic
;
1,1-binaphthyl-2,2'-dicarboxylic acid--urea (1/1)
;
_chemical_name_common     ?
_chemical_formula_moiety     'C22 H14 O4 , C H4 N2 O'
_chemical_formula_sum     'C23 H18 N2 O5'
_chemical_formula_iupac     'C22 H14 O4 , C H4 N2 O'
_chemical_formula_weight     402.39
_chemical_melting_point     ?
_symmetry_cell_setting     monoclinic
_symmetry_space_group_name_H-M     'P 21/c'
_symmetry_space_group_name_Hall     '-P 2ybc'
loop_
    _symmetry_equiv_pos_as_xyz
    'x, y, z'
    '-x, y+1/2, -z+1/2'
    '-x, -y, -z'
    'x, -y-1/2, z-1/2'
_cell_length_a     9.2560(19)
_cell_length_b     12.033(2)
_cell_length_c     17.958(4)
_cell_angle_alpha     90.00
_cell_angle_beta     102.40(3)
_cell_angle_gamma     90.00
_cell_volume     1953.5(7)
_cell_formula_units_Z     4
_cell_measurement_reflns_used     25
_cell_measurement_theta_min     10
_cell_measurement_theta_max     25
_cell_measurement_temperature     293(2)
_exptl_crystal_description     prism
_exptl_crystal_colour     colourless
_exptl_crystal_size_max     0.21
_exptl_crystal_size_mid     0.17
_exptl_crystal_size_min     0.12
_exptl_crystal_density_diffrn     1.368
_exptl_crystal_density_meas     ?
_exptl_crystal_density_method     'not measured'
_exptl_crystal_F_000     840
_exptl_absorpt_coefficient_mu     0.098
_exptl_absorpt_correction_type     none
_exptl_absorpt_process_details     ?
_exptl_absorpt_correction_T_min     ?
_exptl_absorpt_correction_T_max     ?
_exptl_special_details
;
;
_diffrn_ambient_temperature     293(2)
_diffrn_radiation_type     MoK\a
_diffrn_radiation_wavelength     0.71073
_diffrn_radiation_source     'fine-focus sealed tube'
_diffrn_radiation_monochromator     graphite
_diffrn_measurement_device_type     'Stoe STADI4'
_diffrn_measurement_method     \w/2\q
_diffrn_detector_area_resol_mean     ?
_diffrn_reflns_number     3416
_diffrn_reflns_av_R_equivalents     0.0000
_diffrn_reflns_av_sigmaI/netI     0.0132
_diffrn_reflns_theta_min     2.82
_diffrn_reflns_theta_max     25.00
_diffrn_reflns_theta_full     25.00
_diffrn_measured_fraction_theta_max     0.996
_diffrn_measured_fraction_theta_full     0.996
_diffrn_reflns_limit_h_min     -11
_diffrn_reflns_limit_h_max     10
_diffrn_reflns_limit_k_min     0
_diffrn_reflns_limit_k_max     14
_diffrn_reflns_limit_l_min     0
_diffrn_reflns_limit_l_max     21
_diffrn_standards_number     3
_diffrn_standards_interval_count     100
_diffrn_standards_interval_time     ?
_diffrn_standards_decay_%     2.1
_refine_special_details
;
Refinement of <i>F</i>^2^ against ALL reflections. The weighted <i>R</i>-factor
<i>wR</i> and goodness of fit <i>S</i> are based on <i>F</i>^2^, conventional
<i>R</i>-factors <i>R</i> are based on <i>F</i>, with <i>F</i> set to zero for
negative <i>F</i>^2^. The threshold expression of <i>F</i>^2^ >
\s(<i>F</i>^2^) is used only for calculating <i>R</i>-factors(gt) <i>etc</i>.
and is not relevant to the choice of reflections for refinement.
<i>R</i>-factors based on <i>F</i>^2^ are statistically about twice as large
as those based on <i>F</i>, and <i>R</i>- factors based on ALL data will be
even larger.
;
_reflns_number_total     3416
_reflns_number_gt     2874
_reflns_threshold_expression     I>2\s(I)
_refine_ls_structure_factor_coef     Fsqd
_refine_ls_matrix_type     full
_refine_ls_R_factor_all     0.0551
_refine_ls_R_factor_gt     0.0439
_refine_ls_wR_factor_gt     0.1068
_refine_ls_wR_factor_ref     0.1169
_refine_ls_goodness_of_fit_ref     1.087
_refine_ls_restrained_S_all     1.087
_refine_ls_number_reflns     3416
_refine_ls_number_parameters     296
_refine_ls_number_restraints     0
_refine_ls_hydrogen_treatment     mixed
_refine_ls_weighting_scheme     calc
_refine_ls_weighting_details
       'calc w = 1/[\s^2^(Fo^2^)+(0.0500P)^2^+0.8710P] where P=(Fo^2^+2Fc^2^)/3'
_atom_sites_solution_hydrogens     geom
_atom_sites_solution_primary     direct
_atom_sites_solution_secondary     difmap
_refine_ls_shift/su_max     0.000
_refine_ls_shift/su_mean     0.000
_refine_diff_density_max     0.206
_refine_diff_density_min     -0.178
_refine_ls_extinction_method     'SHELXL97 (Sheldrick, 2008)'
_refine_ls_extinction_coef     0.0083(11)
_refine_ls_extinction_expression
                                  'Fc^*^=kFc[1+0.001xFc^2^\l^3^/sin(2\q)]^-1/4^'
loop_
    _atom_type_symbol
    _atom_type_description
    _atom_type_scat_dispersion_real
    _atom_type_scat_dispersion_imag
    _atom_type_scat_source
    'C' 'C' 0.0033 0.0016
                         'International Tables Vol C Tables 4.2.6.8 and 6.1.1.4'
    'H' 'H' 0.0000 0.0000
                         'International Tables Vol C Tables 4.2.6.8 and 6.1.1.4'
    'N' 'N' 0.0061 0.0033
                         'International Tables Vol C Tables 4.2.6.8 and 6.1.1.4'
    'O' 'O' 0.0106 0.0060
                         'International Tables Vol C Tables 4.2.6.8 and 6.1.1.4'
_computing_data_collection     'STADI4 (Stoe & Cie, 1997)'
_computing_cell_refinement     'STADI4 (Stoe & Cie, 1997)'
_computing_data_reduction     'X-RED (Stoe & Cie, 1997)'
_computing_structure_solution     'SHELXS97 (Sheldrick, 2008)'
_computing_structure_refinement     'SHELXL97 (Sheldrick, 2008)'
_computing_molecular_graphics     'XP (Siemens, 1994)'
_computing_publication_material     'SHELXL97 (Sheldrick, 2008)'
loop_
    _atom_site_type_symbol
    _atom_site_label
    _atom_site_fract_x
    _atom_site_fract_y
    _atom_site_fract_z
    _atom_site_U_iso_or_equiv
    _atom_site_adp_type
    _atom_site_calc_flag
    _atom_site_refinement_flags
    _atom_site_occupancy
    _atom_site_disorder_assembly
    _atom_site_disorder_group
    O O1 1.04973(17) 0.78156(13) 0.14183(10) 0.0668(5) Uani d . 1 . .
    O O2 1.08667(16) 0.61883(12) 0.19956(9) 0.0529(4) Uani d . 1 . .
    O O3 0.6667(2) 1.06357(13) 0.10984(10) 0.0687(5) Uani d . 1 . .
    O O4 0.6785(2) 0.89894(13) 0.16344(10) 0.0718(5) Uani d . 1 . .
    C C1 0.74291(19) 0.71568(14) 0.08151(10) 0.0335(4) Uani d . 1 . .
    C C2 0.84438(19) 0.65851(14) 0.13592(10) 0.0351(4) Uani d . 1 . .
    C C3 0.7992(2) 0.56422(15) 0.17243(11) 0.0407(4) Uani d . 1 . .
    H H3A 0.8687 0.5252 0.2080 0.049 Uiso calc R 1 . .
    C C4 0.6563(2) 0.52994(16) 0.15642(11) 0.0450(5) Uani d . 1 . .
    H H4A 0.6288 0.4687 0.1818 0.054 Uiso calc R 1 . .
    C C5 0.3993(2) 0.55259(17) 0.08479(13) 0.0531(5) Uani d . 1 . .
    H H5A 0.3696 0.4931 0.1109 0.064 Uiso calc R 1 . .
    C C6 0.2983(2) 0.60591(18) 0.03102(15) 0.0587(6) Uani d . 1 . .
    H H6A 0.1999 0.5835 0.0211 0.070 Uiso calc R 1 . .
    C C7 0.3414(2) 0.69477(17) -0.00973(14) 0.0544(6) Uani d . 1 . .
    H H7A 0.2720 0.7297 -0.0476 0.065 Uiso calc R 1 . .
    C C8 0.4844(2) 0.73021(16) 0.00577(12) 0.0448(5) Uani d . 1 . .
    H H8A 0.5112 0.7896 -0.0215 0.054 Uiso calc R 1 . .
    C C9 0.5929(2) 0.67850(14) 0.06262(10) 0.0364(4) Uani d . 1 . .
    C C10 0.5492(2) 0.58588(15) 0.10188(11) 0.0403(4) Uani d . 1 . .
    C C11 0.78527(18) 0.80838(14) 0.03449(10) 0.0333(4) Uani d . 1 . .
    C C12 0.75590(19) 0.91925(15) 0.04525(10) 0.0364(4) Uani d . 1 . .
    C C13 0.7863(2) 1.00037(15) -0.00665(11) 0.0439(5) Uani d . 1 . .
    H H13A 0.7633 1.0744 0.0001 0.053 Uiso calc R 1 . .
    C C14 0.8480(2) 0.97206(16) -0.06573(12) 0.0465(5) Uani d . 1 . .
    H H14A 0.8681 1.0270 -0.0985 0.056 Uiso calc R 1 . .
    C C15 0.9495(2) 0.82851(19) -0.13856(11) 0.0491(5) Uani d . 1 . .
    H H15A 0.9765 0.8828 -0.1698 0.059 Uiso calc R 1 . .
    C C16 0.9756(2) 0.7203(2) -0.15173(12) 0.0546(6) Uani d . 1 . .
    H H16A 1.0196 0.7010 -0.1918 0.065 Uiso calc R 1 . .
    C C17 0.9363(2) 0.63771(19) -0.10509(12) 0.0521(5) Uani d . 1 . .
    H H17A 0.9518 0.5634 -0.1152 0.062 Uiso calc R 1 . .
    C C18 0.8756(2) 0.66547(16) -0.04486(11) 0.0423(5) Uani d . 1 . .
    H H18A 0.8524 0.6096 -0.0136 0.051 Uiso calc R 1 . .
    C C19 0.84714(18) 0.77740(15) -0.02885(10) 0.0342(4) Uani d . 1 . .
    C C20 0.88207(19) 0.86064(16) -0.07834(10) 0.0381(4) Uani d . 1 . .
    C C21 1.0017(2) 0.69403(15) 0.15798(10) 0.0385(4) Uani d . 1 . .
    C C22 0.6974(2) 0.95702(15) 0.11195(11) 0.0408(4) Uani d . 1 . .
    C C23 0.4379(2) 0.74181(17) 0.24467(11) 0.0435(5) Uani d . 1 . .
    N N1 0.3833(2) 0.81441(17) 0.18972(12) 0.0572(5) Uani d . 1 . .
    N N2 0.5812(2) 0.7509(2) 0.27794(14) 0.0690(6) Uani d . 1 . .
    O O5 0.35758(16) 0.67037(14) 0.26518(9) 0.0594(4) Uani d . 1 . .
    H H1N 0.445(3) 0.857(2) 0.1710(13) 0.063(7) Uiso d . 1 . .
    H H2N 0.280(3) 0.807(2) 0.1663(16) 0.087(9) Uiso d . 1 . .
    H H2 1.189(3) 0.650(2) 0.2168(15) 0.083(8) Uiso d . 1 . .
    H H3 0.641(3) 1.091(3) 0.1565(18) 0.100(10) Uiso d . 1 . .
    H H3N 0.633(3) 0.795(2) 0.2542(17) 0.083(9) Uiso d . 1 . .
    H H4N 0.615(3) 0.700(3) 0.3100(19) 0.093(11) Uiso d . 1 . .
loop_
    _atom_site_aniso_label
    _atom_site_aniso_U_11
    _atom_site_aniso_U_22
    _atom_site_aniso_U_33
    _atom_site_aniso_U_12
    _atom_site_aniso_U_13
    _atom_site_aniso_U_23
    O1 0.0498(9) 0.0573(10) 0.0848(12) -0.0176(7) -0.0043(8) 0.0312(9)
    O2 0.0416(8) 0.0458(8) 0.0690(10) -0.0008(6) 0.0066(7) 0.0127(7)
    O3 0.1151(15) 0.0404(9) 0.0566(10) 0.0209(9) 0.0317(10) -0.0009(7)
    O4 0.1210(15) 0.0406(8) 0.0708(11) -0.0034(9) 0.0585(11) 0.0006(8)
    C1 0.0404(10) 0.0274(9) 0.0344(9) -0.0037(7) 0.0121(7) -0.0020(7)
    C2 0.0403(10) 0.0317(9) 0.0350(9) -0.0020(7) 0.0120(7) -0.0011(7)
    C3 0.0473(11) 0.0363(10) 0.0384(10) -0.0021(8) 0.0091(8) 0.0055(8)
    C4 0.0519(12) 0.0359(10) 0.0491(11) -0.0097(9) 0.0153(9) 0.0079(8)
    C5 0.0490(12) 0.0401(11) 0.0712(14) -0.0126(9) 0.0153(11) 0.0033(10)
    C6 0.0412(11) 0.0461(12) 0.0859(17) -0.0108(10) 0.0073(11) -0.0033(12)
    C7 0.0447(11) 0.0411(11) 0.0705(14) -0.0001(9) -0.0028(10) -0.0010(10)
    C8 0.0447(11) 0.0336(10) 0.0539(12) -0.0021(8) 0.0058(9) 0.0017(9)
    C9 0.0404(10) 0.0294(9) 0.0411(10) -0.0028(7) 0.0126(8) -0.0027(7)
    C10 0.0424(10) 0.0326(9) 0.0484(11) -0.0067(8) 0.0149(8) -0.0020(8)
    C11 0.0344(9) 0.0306(9) 0.0346(9) -0.0048(7) 0.0069(7) 0.0010(7)
    C12 0.0387(10) 0.0311(9) 0.0395(10) -0.0030(8) 0.0086(8) -0.0004(7)
    C13 0.0524(11) 0.0293(9) 0.0511(12) -0.0001(8) 0.0134(9) 0.0049(8)
    C14 0.0566(12) 0.0386(11) 0.0460(11) -0.0028(9) 0.0150(9) 0.0139(9)
    C15 0.0494(12) 0.0611(13) 0.0392(10) -0.0014(10) 0.0151(9) 0.0077(9)
    C16 0.0555(13) 0.0698(15) 0.0427(11) 0.0060(11) 0.0199(10) -0.0055(11)
    C17 0.0571(13) 0.0484(12) 0.0536(12) 0.0049(10) 0.0181(10) -0.0100(10)
    C18 0.0471(11) 0.0360(10) 0.0453(11) -0.0026(8) 0.0130(9) -0.0021(8)
    C19 0.0328(9) 0.0343(9) 0.0346(9) -0.0029(7) 0.0050(7) -0.0006(7)
    C20 0.0367(9) 0.0435(10) 0.0334(9) -0.0024(8) 0.0061(7) 0.0043(8)
    C21 0.0421(10) 0.0381(10) 0.0362(9) -0.0038(8) 0.0100(8) 0.0022(8)
    C22 0.0442(10) 0.0318(10) 0.0473(11) -0.0023(8) 0.0117(9) -0.0026(8)
    C23 0.0412(10) 0.0495(12) 0.0415(10) -0.0041(9) 0.0124(8) 0.0005(9)
    N1 0.0524(12) 0.0565(12) 0.0638(12) -0.0064(9) 0.0149(10) 0.0165(10)
    N2 0.0466(11) 0.0865(17) 0.0713(14) -0.0114(11) 0.0071(10) 0.0190(13)
    O5 0.0469(8) 0.0691(10) 0.0601(9) -0.0124(7) 0.0067(7) 0.0239(8)
_geom_special_details
;
All e.s.d.'s (except the e.s.d. in the dihedral angle between two l.s. planes)
are estimated using the full covariance matrix. The cell e.s.d.'s are taken
into account individually in the estimation of e.s.d.'s in distances, angles
and torsion angles; correlations between e.s.d.'s in cell parameters are only
used when they are defined by crystal symmetry. An approximate (isotropic)
treatment of cell e.s.d.'s is used for estimating e.s.d.'s involving l.s.
planes.
;
loop_
    _geom_bond_atom_site_label_1
    _geom_bond_atom_site_label_2
    _geom_bond_site_symmetry_2
    _geom_bond_distance
    _geom_bond_publ_flag
    O1 C21 . 1.203(2) ?
    O2 C21 . 1.320(2) ?
    O2 H2 . 1.00(3) ?
    O3 C22 . 1.312(2) ?
    O3 H3 . 0.98(3) ?
    O4 C22 . 1.202(2) ?
    C1 C2 . 1.384(3) ?
    C1 C9 . 1.429(3) ?
    C1 C11 . 1.501(2) ?
    C2 C3 . 1.418(2) ?
    C2 C21 . 1.488(3) ?
    C3 C4 . 1.356(3) ?
    C3 H3A . 0.9300 ?
    C4 C10 . 1.406(3) ?
    C4 H4A . 0.9300 ?
    C5 C6 . 1.353(3) ?
    C5 C10 . 1.414(3) ?
    C5 H5A . 0.9300 ?
    C6 C7 . 1.401(3) ?
    C6 H6A . 0.9300 ?
    C7 C8 . 1.361(3) ?
    C7 H7A . 0.9300 ?
    C8 C9 . 1.413(3) ?
    C8 H8A . 0.9300 ?
    C9 C10 . 1.423(3) ?
    C11 C12 . 1.383(2) ?
    C11 C19 . 1.428(2) ?
    C12 C13 . 1.419(3) ?
    C12 C22 . 1.487(3) ?
    C13 C14 . 1.352(3) ?
    C13 H13A . 0.9300 ?
    C14 C20 . 1.407(3) ?
    C14 H14A . 0.9300 ?
    C15 C16 . 1.354(3) ?
    C15 C20 . 1.413(3) ?
    C15 H15A . 0.9300 ?
    C16 C17 . 1.397(3) ?
    C16 H16A . 0.9300 ?
    C17 C18 . 1.364(3) ?
    C17 H17A . 0.9300 ?
    C18 C19 . 1.414(3) ?
    C18 H18A . 0.9300 ?
    C19 C20 . 1.422(2) ?
    C23 O5 . 1.243(2) ?
    C23 N1 . 1.334(3) ?
    C23 N2 . 1.337(3) ?
    N1 H1N . 0.89(3) ?
    N1 H2N . 0.96(3) ?
    N2 H3N . 0.88(3) ?
    N2 H4N . 0.85(3) ?
loop_
    _geom_angle_atom_site_label_1
    _geom_angle_atom_site_label_2
    _geom_angle_atom_site_label_3
    _geom_angle_site_symmetry_1
    _geom_angle_site_symmetry_3
    _geom_angle
    _geom_angle_publ_flag
    C21 O2 H2 . . 109.1(16) ?
    C22 O3 H3 . . 113.5(18) ?
    C2 C1 C9 . . 119.32(16) ?
    C2 C1 C11 . . 123.14(16) ?
    C9 C1 C11 . . 117.20(15) ?
    C1 C2 C3 . . 120.09(16) ?
    C1 C2 C21 . . 121.49(16) ?
    C3 C2 C21 . . 118.42(16) ?
    C4 C3 C2 . . 121.10(18) ?
    C4 C3 H3A . . 119.5 ?
    C2 C3 H3A . . 119.5 ?
    C3 C4 C10 . . 120.76(17) ?
    C3 C4 H4A . . 119.6 ?
    C10 C4 H4A . . 119.6 ?
    C6 C5 C10 . . 121.1(2) ?
    C6 C5 H5A . . 119.5 ?
    C10 C5 H5A . . 119.5 ?
    C5 C6 C7 . . 120.3(2) ?
    C5 C6 H6A . . 119.9 ?
    C7 C6 H6A . . 119.9 ?
    C8 C7 C6 . . 120.4(2) ?
    C8 C7 H7A . . 119.8 ?
    C6 C7 H7A . . 119.8 ?
    C7 C8 C9 . . 121.25(19) ?
    C7 C8 H8A . . 119.4 ?
    C9 C8 H8A . . 119.4 ?
    C8 C9 C10 . . 117.99(17) ?
    C8 C9 C1 . . 122.51(16) ?
    C10 C9 C1 . . 119.51(17) ?
    C4 C10 C5 . . 121.86(18) ?
    C4 C10 C9 . . 119.16(17) ?
    C5 C10 C9 . . 118.98(18) ?
    C12 C11 C19 . . 119.17(16) ?
    C12 C11 C1 . . 123.72(16) ?
    C19 C11 C1 . . 116.86(15) ?
    C11 C12 C13 . . 119.94(17) ?
    C11 C12 C22 . . 121.57(16) ?
    C13 C12 C22 . . 118.46(16) ?
    C14 C13 C12 . . 121.26(18) ?
    C14 C13 H13A . . 119.4 ?
    C12 C13 H13A . . 119.4 ?
    C13 C14 C20 . . 120.91(17) ?
    C13 C14 H14A . . 119.5 ?
    C20 C14 H14A . . 119.5 ?
    C16 C15 C20 . . 121.41(19) ?
    C16 C15 H15A . . 119.3 ?
    C20 C15 H15A . . 119.3 ?
    C15 C16 C17 . . 120.02(19) ?
    C15 C16 H16A . . 120.0 ?
    C17 C16 H16A . . 120.0 ?
    C18 C17 C16 . . 120.4(2) ?
    C18 C17 H17A . . 119.8 ?
    C16 C17 H17A . . 119.8 ?
    C17 C18 C19 . . 121.42(19) ?
    C17 C18 H18A . . 119.3 ?
    C19 C18 H18A . . 119.3 ?
    C18 C19 C20 . . 117.83(16) ?
    C18 C19 C11 . . 122.32(16) ?
    C20 C19 C11 . . 119.85(16) ?
    C14 C20 C15 . . 122.35(18) ?
    C14 C20 C19 . . 118.80(17) ?
    C15 C20 C19 . . 118.86(18) ?
    O1 C21 O2 . . 122.05(18) ?
    O1 C21 C2 . . 125.36(17) ?
    O2 C21 C2 . . 112.58(16) ?
    O4 C22 O3 . . 121.59(19) ?
    O4 C22 C12 . . 125.48(17) ?
    O3 C22 C12 . . 112.93(17) ?
    O5 C23 N1 . . 121.08(19) ?
    O5 C23 N2 . . 121.6(2) ?
    N1 C23 N2 . . 117.3(2) ?
    C23 N1 H1N . . 118.9(16) ?
    C23 N1 H2N . . 116.6(17) ?
    H1N N1 H2N . . 123(2) ?
    C23 N2 H3N . . 115.2(19) ?
    C23 N2 H4N . . 115(2) ?
    H3N N2 H4N . . 127(3) ?
loop_
    _geom_hbond_atom_site_label_D
    _geom_hbond_atom_site_label_H
    _geom_hbond_atom_site_label_A
    _geom_hbond_site_symmetry_A
    _geom_hbond_distance_DH
    _geom_hbond_distance_HA
    _geom_hbond_distance_DA
    _geom_hbond_angle_DHA
    N1 H1N O4 . 0.89(3) 2.25(3) 3.046(3) 149(2)
    N1 H2N O1 1_455 0.96(3) 2.10(3) 3.048(3) 166(2)
    O2 H2 O5 1_655 1.00(3) 1.63(3) 2.606(2) 162(2)
    O3 H3 O5 2_655 0.98(3) 1.70(3) 2.637(2) 160(3)
    N2 H3N O4 . 0.88(3) 2.17(3) 3.001(3) 157(3)
data_global
_journal_date_recd_electronic     2008-09-01
_journal_date_accepted     2008-09-10
_journal_name_full     'Acta Crystallographica, Section E'
_journal_year     2008
_journal_volume     64
_journal_issue     10
_journal_page_first     o1945
_journal_page_last     o1945
_journal_paper_category     QO
_journal_coeditor_code     GK2167
_publ_contact_author_name     'Lidiya Izotova'
_publ_contact_author_address
;
Institute of Bioorganic Chemistry
Academy of Sciences of Uzbekistan
H. Abdullaev Street 83
Tashkent 100125
Uzbekistan
;
_publ_contact_author_email     'l_izotova@yahoo.com'
_publ_contact_author_fax     '998 371 2627063'
_publ_contact_author_phone     '998  371 2628906'
_publ_section_title
;
1,1'-Binaphthyl-2,2'-dicarboxylic acid--urea (1/1)
;
loop_
    _publ_author_name
    _publ_author_address
    'Izotova, Lidiya'
;
Institute of Bioorganic Chemistry
Academy of Sciences of Uzbekistan
H. Abdullaev Street 83
Tashkent 100125
Uzbekistan
;
    'Ashurov, Jamshid'
;
Institute of Bioorganic Chemistry
Academy of Sciences of Uzbekistan
H. Abdullaev Street 83
Tashkent 100125
Uzbekistan
;
    'Talipov, Samat'
;
Institute of Bioorganic Chemistry
Academy of Sciences of Uzbekistan
H. Abdullaev Street 83
Tashkent 100125
Uzbekistan
;
    'Ibragimov, Bakhtiyar'
;
Institute of Bioorganic Chemistry
Academy of Sciences of Uzbekistan
H. Abdullaev Street 83
Tashkent 100125
Uzbekistan
;
    'Weber, Edwin'
;
Institute f\"ur Organische Chemie
TU Bergakademie Freiberg
Leipziger Strasse 29
D-09596 Freiberg/Sachsen
Germany
;
