# Supplementary material for: 1,1′-Binaphthyl-2,2′-dicarboxylic acid–urea (1/1)
Source: Acta Crystallogr Sect E Struct Rep Online. 2008 Sep 17;64(Pt 10):o1945. doi: 10.1107/S1600536808028997 (PMC2959427; doi:10.1107/S1600536808028997)
Supplement: Supplementary file 2 [file e-64-o1945-Isup2.hkl]

# 
# h,k,l, Fc-squared, Fo-squared, sigma(Fo-squared) and status flag 
# 
data_I
_shelx_title ' BBKMOCH in P2(1)/c' 
_shelx_refln_list_code          4 
_shelx_F_calc_maximum      209.52 
_exptl_crystal_F_000       840.00 
_reflns_d_resolution_high  0.8407 
 
loop_ 
 _symmetry_equiv_pos_as_xyz 
 'x, y, z' 
 '-x, y+1/2, -z+1/2' 
 '-x, -y, -z' 
 'x, -y-1/2, z-1/2' 
 
_cell_length_a     9.2560 
_cell_length_b    12.0330 
_cell_length_c    17.9580 
_cell_angle_alpha  90.000 
_cell_angle_beta  102.400 
_cell_angle_gamma  90.000 
 
_shelx_F_squared_multiplier     1.000 
 
loop_ 
 _refln_index_h 
 _refln_index_k 
 _refln_index_l 
 _refln_F_squared_calc 
 _refln_F_squared_meas 
 _refln_F_squared_sigma 
 _refln_observed_status 
   2   0   0      157.57      163.59      1.74 o 
   3   0   0     3955.94     3515.25     11.01 o 
   4   0   0     2361.76     2311.68      9.34 o 
   5   0   0      221.01      239.44      3.36 o 
   6   0   0        8.69        6.41      1.21 o 
   7   0   0        4.43        7.23      1.39 o 
   8   0   0        1.94        3.99      1.62 o 
   9   0   0       13.91        9.76      1.96 o 
  10   0   0       23.78       15.79      2.34 o 
   1   1   0     4635.99     4512.66     19.28 o 
   2   1   0    11151.38    10684.82     42.84 o 
   3   1   0      245.02      257.41      2.68 o 
   4   1   0     2093.22     2161.55      9.09 o 
   5   1   0       90.59      102.57      2.30 o 
   6   1   0      150.75      129.23      2.87 o 
   7   1   0       63.32       61.24      2.34 o 
   8   1   0      349.11      307.52      5.17 o 
   9   1   0        7.35        6.78      1.92 o 
  10   1   0      124.19      112.39      4.07 o 
   0   2   0    12579.25    12252.59     72.77 o 
   1   2   0      528.97      499.60      2.80 o 
   2   2   0    14017.37    13343.17     55.86 o 
   3   2   0       62.01       54.77      1.47 o 
   4   2   0      122.80      113.03      2.22 o 
   5   2   0      436.99      392.48      4.34 o 
   6   2   0       66.16       59.17      2.19 o 
   7   2   0       66.10       67.24      2.53 o 
   8   2   0       71.86       59.51      2.68 o 
   9   2   0       32.99       33.76      2.41 o 
  10   2   0       47.21       40.06      2.83 o 
   1   3   0      327.48      328.47      2.68 o 
   2   3   0       22.52       20.39      1.06 o 
   3   3   0        0.88       -0.57      0.87 o 
   4   3   0        3.35        3.35      1.02 o 
   5   3   0      110.96      115.05      2.56 o 
   6   3   0       20.19       18.62      1.62 o 
   7   3   0      363.10      330.03      5.09 o 
   8   3   0      204.33      174.74      4.15 o 
   9   3   0       68.46       63.20      3.05 o 
  10   3   0        0.28        2.07      2.00 o 
   0   4   0      198.03      168.61      2.19 o 
   1   4   0     1825.06     1765.06      7.24 o 
   2   4   0      175.30      167.61      2.41 o 
   3   4   0      182.06      171.44      2.68 o 
   4   4   0      690.04      703.31      5.67 o 
   5   4   0     1215.03     1196.93      8.06 o 
   6   4   0       98.95       73.05      2.49 o 
   7   4   0       48.72       48.05      2.45 o 
   8   4   0        3.29       -2.07      2.07 o 
   9   4   0        1.34        0.75      1.96 o 
  10   4   0       12.08       11.23      2.26 o 
   1   5   0      292.47      265.89      3.09 o 
   2   5   0      662.57      678.64      5.10 o 
   3   5   0     1318.80     1353.95      7.73 o 
   4   5   0        7.59        9.19      1.32 o 
   5   5   0       89.91       92.65      2.60 o 
   6   5   0       15.38       13.49      1.62 o 
   7   5   0        2.71        5.58      1.62 o 
   8   5   0        7.78        9.61      2.11 o 
   9   5   0        0.23       -1.09      1.85 o 
  10   5   0        8.13        3.05      2.26 o 
   0   6   0       26.43       35.65      1.51 o 
   1   6   0     1706.02     1739.06      8.54 o 
   2   6   0        3.71        1.28      1.13 o 
   3   6   0        0.67        1.73      1.24 o 
   4   6   0     1196.61     1249.29      8.55 o 
   5   6   0      233.63      215.08      3.88 o 
   6   6   0      121.17      108.67      3.20 o 
   7   6   0       89.58       75.87      3.02 o 
   8   6   0      141.88      142.03      4.15 o 
   9   6   0        0.24        5.61      2.03 o 
   1   7   0      150.90      181.65      3.13 o 
   2   7   0     2189.83     2182.63     10.82 o 
   3   7   0        0.03        3.50      1.36 o 
   4   7   0        2.02        3.47      1.39 o 
   5   7   0      104.48       98.49      2.98 o 
   6   7   0      151.75      140.98      3.69 o 
   7   7   0       33.98       43.68      2.60 o 
   8   7   0        1.81        2.22      1.96 o 
   9   7   0       77.03       77.07      3.66 o 
   0   8   0      856.32      959.43      7.37 o 
   1   8   0      292.93      285.06      4.15 o 
   2   8   0      288.15      290.78      4.30 o 
   3   8   0      786.09      785.54      7.10 o 
   4   8   0        3.05        5.77      1.54 o 
   5   8   0      631.86      606.40      6.98 o 
   6   8   0      112.83      105.23      3.47 o 
   7   8   0       14.83       18.01      2.26 o 
   8   8   0       51.01       44.09      3.01 o 
   1   9   0       53.30       57.92      2.34 o 
   2   9   0        1.04        2.22      1.47 o 
   3   9   0      113.52      112.10      3.28 o 
   4   9   0      545.57      545.82      6.72 o 
   5   9   0      835.18      808.22      8.46 o 
   6   9   0        6.22        4.97      2.07 o 
   7   9   0       28.31       31.80      2.68 o 
   8   9   0       28.73       27.58      2.90 o 
   0  10   0       32.76       27.25      2.11 o 
   1  10   0       18.24       17.33      1.88 o 
   2  10   0       98.77       92.95      3.09 o 
   3  10   0      133.12      135.43      3.69 o 
   4  10   0      442.69      404.89      6.22 o 
   5  10   0       24.34       28.26      2.45 o 
   6  10   0        5.97       11.30      2.34 o 
   7  10   0       34.79       37.23      3.01 o 
   1  11   0        2.54        3.84      1.73 o 
   2  11   0      292.75      287.41      5.20 o 
   3  11   0       61.05       64.59      3.05 o 
   4  11   0        0.00        1.66      2.07 o 
   5  11   0       39.71       41.23      2.98 o 
   6  11   0        1.59        5.92      2.37 o 
   0  12   0        0.59        5.05      2.26 o 
   1  12   0      115.33      129.47      4.00 o 
   2  12   0        1.08        1.13      2.07 o 
   3  12   0      132.84      117.71      3.96 o 
   4  12   0        0.22        4.63      2.19 o 
   5  12   0       46.60       45.90      3.13 o 
   1  13   0       10.32        8.78      2.22 o 
   2  13   0       48.10       49.71      3.05 o 
   3  13   0       88.99       78.84      3.73 o 
   4  13   0        0.17        0.11      2.15 o 
   0  14   0        1.29       -1.36      2.19 o 
   1  14   0      109.00      130.37      4.60 o 
   2  14   0       13.35       15.98      2.71 o 
 -10   1   1        0.70       -0.49      1.92 o 
  -9   1   1       86.83       86.76      3.28 o 
  -8   1   1       67.47       79.22      2.86 o 
  -7   1   1        0.03       -0.60      1.28 o 
  -6   1   1       86.83       80.02      2.34 o 
  -5   1   1       18.44       24.83      1.39 o 
  -4   1   1     1075.70      952.14      5.91 o 
  -3   1   1       29.74       27.74      1.13 o 
  -2   1   1      877.76      855.09      3.95 o 
  -1   1   1       98.51       87.85      1.06 o 
   1   1   1     2159.09     2092.37      8.72 o 
   2   1   1     9713.80     9520.23     38.46 o 
   3   1   1       58.07       64.38      1.55 o 
   4   1   1     3526.79     3510.72     12.06 o 
   5   1   1        2.48        5.24      1.06 o 
   6   1   1        2.05        2.79      1.17 o 
   7   1   1       96.33       82.09      2.68 o 
   8   1   1        0.55       -1.51      1.51 o 
   9   1   1        7.52        5.31      1.85 o 
  10   1   1       14.72        9.76      2.26 o 
 -10   2   1        8.40       10.14      2.19 o 
  -9   2   1       52.33       41.42      2.71 o 
  -8   2   1       33.47       35.95      2.34 o 
  -7   2   1        0.49        0.11      1.47 o 
  -6   2   1       65.16       63.02      2.22 o 
  -5   2   1       25.82       28.72      1.47 o 
  -4   2   1     2046.30     2266.96      9.51 o 
  -3   2   1      425.89      436.18      3.59 o 
  -2   2   1      107.87       99.18      1.58 o 
  -1   2   1      198.73      204.32      1.85 o 
   0   2   1     6618.21     6472.78     30.59 o 
   1   2   1     2174.84     2002.34      6.66 o 
   2   2   1      107.36      114.60      1.73 o 
   3   2   1     2730.13     2664.80      9.41 o 
   4   2   1       24.76       22.42      1.32 o 
   5   2   1        0.05       -0.23      1.09 o 
   6   2   1        9.10        8.48      1.36 o 
   7   2   1       25.44       23.18      1.88 o 
   8   2   1       12.64        9.72      1.96 o 
   9   2   1        1.48       -0.72      1.81 o 
  10   2   1        5.14        6.59      2.11 o 
 -10   3   1        1.52        2.68      2.15 o 
  -9   3   1        0.51        0.08      1.92 o 
  -8   3   1      253.44      296.96      5.20 o 
  -7   3   1      228.13      268.08      4.56 o 
  -6   3   1       66.02       69.76      2.34 o 
  -5   3   1      508.25      545.56      5.25 o 
  -4   3   1      199.47      241.63      3.21 o 
  -3   3   1       80.53       87.61      1.85 o 
  -2   3   1      122.29      134.97      1.96 o 
  -1   3   1      344.71      297.49      2.57 o 
   0   3   1     4665.88     4533.28     19.24 o 
   1   3   1        0.64       -0.11      0.72 o 
   2   3   1      434.34      404.90      3.36 o 
   3   3   1        0.29        5.92      0.98 o 
   4   3   1       67.47       92.99      2.19 o 
   5   3   1        4.90        6.86      1.17 o 
   6   3   1       22.51       19.86      1.62 o 
   7   3   1       60.77       57.21      2.56 o 
   8   3   1      336.07      308.22      5.39 o 
   9   3   1        0.01       -0.75      1.85 o 
  10   3   1        0.59        1.77      2.00 o 
 -10   4   1        9.38       15.30      2.52 o 
  -9   4   1        0.43        2.15      2.00 o 
  -8   4   1      758.93      807.91      8.57 o 
  -7   4   1       89.48      102.52      3.13 o 
  -6   4   1        0.35       20.88      1.77 o 
  -5   4   1        0.04        1.21      1.17 o 
  -4   4   1      175.19      162.59      2.83 o 
  -3   4   1      283.47      281.54      3.32 o 
  -2   4   1      110.36      131.47      2.15 o 
  -1   4   1      583.37      554.81      3.93 o 
   0   4   1      309.56      301.73      2.87 o 
   1   4   1      154.23      175.91      2.34 o 
   2   4   1       68.12       75.58      1.77 o 
   3   4   1        0.94        0.23      0.98 o 
   4   4   1        2.21        2.75      1.13 o 
   5   4   1      332.72      307.10      4.19 o 
   6   4   1      104.21       90.91      2.75 o 
   7   4   1      704.04      640.39      7.06 o 
   8   4   1      237.63      224.63      4.71 o 
   9   4   1        0.63       -0.90      1.96 o 
  10   4   1        1.21        7.35      2.15 o 
 -10   5   1        4.50        7.39      2.30 o 
  -9   5   1       43.84       60.79      3.20 o 
  -8   5   1      134.51      181.34      4.41 o 
  -7   5   1      125.08      124.61      3.43 o 
  -6   5   1        4.64        0.79      1.51 o 
  -5   5   1       69.37       73.08      2.41 o 
  -4   5   1      885.70      925.63      6.77 o 
  -3   5   1      348.94      417.38      4.30 o 
  -2   5   1        1.09        5.61      1.06 o 
  -1   5   1     5518.95     5742.49     24.88 o 
   0   5   1       25.82       29.92      1.36 o 
   1   5   1      221.81      206.04      2.83 o 
   2   5   1       10.04       16.92      1.17 o 
   3   5   1     2314.75     2301.74     10.38 o 
   4   5   1      899.25      879.70      6.73 o 
   5   5   1       41.76       45.11      2.04 o 
   6   5   1       70.89       61.70      2.49 o 
   7   5   1        0.18        3.24      1.70 o 
   8   5   1      435.43      370.55      6.19 o 
   9   5   1        6.48       14.24      2.19 o 
  -9   6   1       10.43       15.11      2.56 o 
  -8   6   1        3.48        2.90      2.11 o 
  -7   6   1       31.41       31.73      2.37 o 
  -6   6   1      154.22      149.13      3.58 o 
  -5   6   1      408.26      436.69      5.43 o 
  -4   6   1      535.68      633.21      5.96 o 
  -3   6   1        9.30       15.60      1.39 o 
  -2   6   1      841.39      954.95      6.54 o 
  -1   6   1      673.71      708.25      5.44 o 
   0   6   1        7.13       10.10      1.21 o 
   1   6   1      884.18      845.98      5.98 o 
   2   6   1       77.41       75.54      2.07 o 
   3   6   1        6.32        2.00      1.21 o 
   4   6   1      419.48      428.97      5.06 o 
   5   6   1        0.29       -0.04      1.36 o 
   6   6   1       66.40       57.78      2.53 o 
   7   6   1       85.18       74.40      2.98 o 
   8   6   1        3.32        7.72      2.00 o 
   9   6   1       11.85       11.42      2.37 o 
  -9   7   1       61.66       78.54      3.69 o 
  -8   7   1       50.02       51.55      3.09 o 
  -7   7   1        5.52        4.03      1.88 o 
  -6   7   1       92.46       93.13      3.13 o 
  -5   7   1       27.23       23.48      2.07 o 
  -4   7   1      139.50      150.41      3.28 o 
  -3   7   1      197.98      225.67      3.73 o 
  -2   7   1        2.67        2.41      1.28 o 
  -1   7   1      221.09      236.68      3.51 o 
   0   7   1        0.04       -0.11      1.17 o 
   1   7   1      275.83      294.13      3.89 o 
   2   7   1      494.79      493.14      5.17 o 
   3   7   1        0.25       -0.87      1.21 o 
   4   7   1      142.25      138.91      3.20 o 
   5   7   1      316.42      283.94      4.75 o 
   6   7   1       75.20       72.96      2.86 o 
   7   7   1        8.35       10.59      1.96 o 
   8   7   1        2.39        2.41      1.96 o 
   9   7   1       16.82        9.91      2.34 o 
  -9   8   1        2.64       11.83      2.64 o 
  -8   8   1        4.53       11.49      2.30 o 
  -7   8   1       28.60       42.54      2.71 o 
  -6   8   1       54.64       57.25      2.90 o 
  -5   8   1      107.28      111.49      3.32 o 
  -4   8   1      208.76      225.09      4.11 o 
  -3   8   1      104.23      109.69      2.94 o 
  -2   8   1        5.91       10.17      1.54 o 
  -1   8   1      448.22      476.41      5.28 o 
   0   8   1      500.50      501.18      5.43 o 
   1   8   1       41.09       38.10      1.92 o 
   2   8   1        1.78       -1.06      1.32 o 
   3   8   1      207.52      196.97      3.77 o 
   4   8   1       78.05       76.09      2.68 o 
   5   8   1      497.98      452.74      6.11 o 
   6   8   1       93.99       88.87      3.28 o 
   7   8   1       27.96       24.83      2.37 o 
   8   8   1       25.22       25.36      2.60 o 
  -8   9   1        0.54       -2.11      2.11 o 
  -7   9   1        0.77        3.17      2.15 o 
  -6   9   1        0.03       -1.66      1.96 o 
  -5   9   1      258.34      307.86      5.43 o 
  -4   9   1      212.20      227.60      4.49 o 
  -3   9   1      547.02      571.30      6.53 o 
  -2   9   1      124.78      117.68      3.13 o 
  -1   9   1       77.82       85.67      2.68 o 
   0   9   1       14.12       19.78      1.66 o 
   1   9   1      188.42      181.12      3.62 o 
   2   9   1      110.08      118.54      3.17 o 
   3   9   1      124.16      113.42      3.20 o 
   4   9   1      580.25      566.27      6.91 o 
   5   9   1      408.18      390.94      6.07 o 
   6   9   1        0.00        3.88      2.00 o 
   7   9   1       25.04       22.65      2.56 o 
   8   9   1        1.05       -1.13      2.26 o 
  -7  10   1        3.37       -0.30      2.26 o 
  -6  10   1      119.05      126.00      4.15 o 
  -5  10   1       76.88       88.68      3.50 o 
  -4  10   1       65.05       70.70      3.05 o 
  -3  10   1      508.56      514.47      6.56 o 
  -2  10   1       70.14       82.76      2.98 o 
  -1  10   1      127.05      139.62      3.58 o 
   0  10   1       48.10       45.75      2.37 o 
   1  10   1       55.68       48.50      2.45 o 
   2  10   1       14.01       14.58      1.96 o 
   3  10   1       29.89       26.23      2.26 o 
   4  10   1      358.78      349.15      5.77 o 
   5  10   1      459.65      430.20      6.75 o 
   6  10   1      428.29      423.09      6.94 o 
   7  10   1       11.70       10.21      2.41 o 
  -6  11   1       56.28       51.89      3.35 o 
  -5  11   1      200.91      204.17      5.05 o 
  -4  11   1      181.12      165.68      4.45 o 
  -3  11   1       63.45       64.22      3.05 o 
  -2  11   1      155.56      149.35      4.00 o 
  -1  11   1       23.41       19.33      2.22 o 
   0  11   1        5.70       11.27      1.88 o 
   1  11   1        2.24        1.47      1.81 o 
   2  11   1        0.27        3.43      2.00 o 
   3  11   1      150.07      140.22      4.18 o 
   4  11   1      397.86      353.12      6.22 o 
   5  11   1        0.00        0.72      2.00 o 
   6  11   1       46.14       42.51      3.05 o 
  -5  12   1       17.03       10.93      2.49 o 
  -4  12   1       21.56       18.99      2.60 o 
  -3  12   1      191.94      197.83      4.86 o 
  -2  12   1       58.07       47.33      3.01 o 
  -1  12   1        1.20       -2.00      2.03 o 
   0  12   1       19.34       17.82      2.37 o 
   1  12   1      396.50      365.98      6.07 o 
   2  12   1      202.75      192.83      4.67 o 
   3  12   1       13.64       12.51      2.30 o 
   4  12   1      180.54      160.20      4.56 o 
   5  12   1        1.31        0.49      2.19 o 
  -4  13   1        0.79        3.54      2.30 o 
  -3  13   1       56.28       73.98      3.58 o 
  -2  13   1       13.14       11.61      2.49 o 
  -1  13   1       43.80       36.14      2.86 o 
   0  13   1        4.08        4.79      2.34 o 
   1  13   1        1.33       -0.68      2.07 o 
   2  13   1      128.09      134.86      4.41 o 
   3  13   1       82.89       74.70      3.66 o 
   4  13   1        8.94       12.55      2.52 o 
  -2  14   1        6.07       12.59      2.52 o 
  -1  14   1        1.08       -0.98      2.19 o 
   0  14   1        0.14        1.62      2.30 o 
   1  14   1       83.83       78.43      3.84 o 
   2  14   1        0.20        5.77      2.34 o 
 -10   0   2        0.12        4.03      1.92 o 
  -9   0   2        0.01       -1.66      1.66 o 
  -8   0   2      819.69      793.90      7.97 o 
  -7   0   2        7.60        9.53      1.39 o 
  -6   0   2      820.45      721.26      6.31 o 
  -5   0   2       76.05       58.01      1.85 o 
  -4   0   2     3861.93     3679.48     12.40 o 
  -3   0   2     1719.36     1535.68      6.44 o 
  -2   0   2     1194.79     1050.27      4.38 o 
  -1   0   2     1640.34     1625.35      4.94 o 
   1   0   2     5802.81     5488.40     23.50 o 
   2   0   2    43898.21    48401.57    216.04 o 
   3   0   2    36163.41    39415.02    193.80 o 
   4   0   2       32.08       29.43      1.39 o 
   5   0   2     2386.67     2155.02     10.38 o 
   6   0   2       70.84       57.82      2.15 o 
   7   0   2      162.50      158.37      3.54 o 
   8   0   2       18.57       30.22      2.19 o 
   9   0   2        3.61        3.99      1.73 o 
  10   0   2        0.55        3.20      2.03 o 
 -10   1   2       16.49       11.38      2.19 o 
  -9   1   2       10.89        9.46      2.11 o 
  -8   1   2        4.60       10.40      1.66 o 
  -7   1   2      276.14      267.18      4.30 o 
  -6   1   2       11.04       18.50      1.43 o 
  -5   1   2      141.13      161.63      2.79 o 
  -4   1   2        1.11        2.64      0.90 o 
  -3   1   2     1488.43     1410.36      6.28 o 
  -2   1   2      287.07      264.55      2.27 o 
  -1   1   2      481.66      517.54      2.58 o 
   0   1   2     5378.80     5252.27     24.48 o 
   1   1   2    10718.26    10401.66     43.57 o 
   2   1   2     5947.34     5596.63     21.24 o 
   3   1   2      684.04      662.87      4.54 o 
   4   1   2     1012.82      991.55      6.24 o 
   5   1   2      253.55      244.74      3.55 o 
   6   1   2      147.99      129.72      2.98 o 
   7   1   2      283.82      263.48      4.53 o 
   8   1   2        2.11        1.02      1.51 o 
   9   1   2       61.14       60.56      2.90 o 
  10   1   2        3.00       -1.88      1.88 o 
 -10   2   2       17.34       16.02      2.52 o 
  -9   2   2        2.31       -1.85      1.85 o 
  -8   2   2       16.03       21.29      1.96 o 
  -7   2   2      136.78      146.49      3.35 o 
  -6   2   2      795.13      793.42      6.76 o 
  -5   2   2      572.09      589.03      5.25 o 
  -4   2   2     2592.32     2636.51     10.56 o 
  -3   2   2        4.13        5.35      0.90 o 
  -2   2   2     1911.22     1835.61      6.65 o 
  -1   2   2     4328.87     4188.43     16.20 o 
   0   2   2     1611.60     1390.06      5.06 o 
   1   2   2      894.02      849.70      4.06 o 
   2   2   2        1.07        1.81      0.75 o 
   3   2   2     3403.44     3455.80     11.23 o 
   4   2   2     1181.60     1074.86      6.70 o 
   5   2   2     1477.43     1403.77      8.48 o 
   6   2   2       58.67       52.01      2.11 o 
   7   2   2      793.71      753.41      7.48 o 
   8   2   2       65.29       59.47      2.71 o 
   9   2   2       12.74       12.02      2.07 o 
  10   2   2        9.44       12.25      2.45 o 
 -10   3   2        4.19        4.63      2.15 o 
  -9   3   2       77.83       70.70      3.20 o 
  -8   3   2      237.80      241.00      4.79 o 
  -7   3   2        6.67        7.16      1.73 o 
  -6   3   2        0.38        3.39      1.28 o 
  -5   3   2      178.97      206.51      3.32 o 
  -4   3   2       10.12       13.08      1.21 o 
  -3   3   2      358.23      349.23      3.40 o 
  -2   3   2        3.58        8.10      0.94 o 
  -1   3   2     4960.96     5069.17     20.42 o 
   0   3   2     1791.96     1749.76      6.53 o 
   1   3   2      249.95      224.37      2.42 o 
   2   3   2     1008.12      951.94      5.31 o 
   3   3   2     1021.94     1027.89      6.10 o 
   4   3   2       46.35       50.65      1.77 o 
   5   3   2       87.99       94.16      2.45 o 
   6   3   2       21.39       20.12      1.70 o 
   7   3   2      159.03      161.23      3.88 o 
   8   3   2        1.39       -0.45      1.77 o 
   9   3   2        0.46       -0.64      1.81 o 
  10   3   2       12.84       17.03      2.45 o 
 -10   4   2        1.13        3.24      2.19 o 
  -9   4   2        3.84       -1.24      2.11 o 
  -8   4   2      276.39      308.13      5.43 o 
  -7   4   2       77.96       80.28      2.75 o 
  -6   4   2      387.85      425.08      5.24 o 
  -5   4   2       81.78       88.31      2.41 o 
  -4   4   2      752.27      835.07      6.08 o 
  -3   4   2      216.80      236.50      3.06 o 
  -2   4   2     1411.36     1481.80      6.95 o 
  -1   4   2      334.91      316.99      3.06 o 
   0   4   2      249.85      258.39      2.75 o 
   1   4   2      263.89      253.97      2.79 o 
   2   4   2       12.19       13.08      1.09 o 
   3   4   2      363.34      379.66      4.00 o 
   4   4   2      776.04      826.33      6.27 o 
   5   4   2       18.97       15.90      1.47 o 
   6   4   2       69.68       64.71      2.41 o 
   7   4   2      792.15      787.91      7.97 o 
   8   4   2       18.34       12.13      2.03 o 
   9   4   2       93.62       77.75      3.39 o 
  10   4   2        2.00        2.26      2.11 o 
 -10   5   2        0.82       -0.49      2.30 o 
  -9   5   2       18.02       22.76      2.64 o 
  -8   5   2        9.77       16.35      2.41 o 
  -7   5   2        0.10       -1.54      1.54 o 
  -6   5   2      768.70      841.07      7.59 o 
  -5   5   2       15.14       22.80      1.73 o 
  -4   5   2       50.92       58.83      2.07 o 
  -3   5   2      757.63      827.94      6.01 o 
  -2   5   2      342.86      357.43      3.70 o 
  -1   5   2      284.03      293.07      3.32 o 
   0   5   2      767.13      784.20      5.22 o 
   1   5   2     1694.02     1680.76      7.90 o 
   2   5   2      132.78      138.52      2.49 o 
   3   5   2     1534.49     1506.04      8.41 o 
   4   5   2      107.02      116.93      2.71 o 
   5   5   2      343.92      334.69      4.68 o 
   6   5   2        5.51        7.88      1.66 o 
   7   5   2      322.18      309.15      5.28 o 
   8   5   2      141.29      114.51      3.73 o 
   9   5   2        1.02       -0.45      2.00 o 
  -9   6   2      183.18      234.92      5.47 o 
  -8   6   2      310.65      351.77      6.18 o 
  -7   6   2       58.98       67.61      2.94 o 
  -6   6   2      327.98      355.53      5.28 o 
  -5   6   2      338.09      369.27      4.90 o 
  -4   6   2        4.71        6.67      1.36 o 
  -3   6   2      662.61      748.78      6.12 o 
  -2   6   2        1.18       -1.06      1.13 o 
  -1   6   2     1364.98     1420.32      7.84 o 
   0   6   2       49.31       55.10      1.77 o 
   1   6   2      143.79      165.82      2.83 o 
   2   6   2       48.73       50.31      1.88 o 
   3   6   2      166.71      142.74      2.90 o 
   4   6   2      234.73      237.42      3.88 o 
   5   6   2       10.53       13.98      1.70 o 
   6   6   2       70.46       60.87      2.64 o 
   7   6   2        7.98       11.30      1.96 o 
   8   6   2        9.81        7.54      2.00 o 
   9   6   2       24.59       19.26      2.45 o 
  -9   7   2        0.13        3.20      2.37 o 
  -8   7   2       96.04       97.43      3.77 o 
  -7   7   2       35.56       40.51      2.71 o 
  -6   7   2       30.83       33.35      2.30 o 
  -5   7   2      234.46      238.11      4.30 o 
  -4   7   2       17.30       19.03      1.73 o 
  -3   7   2        2.39        1.36      1.36 o 
  -2   7   2      435.18      437.08      4.83 o 
  -1   7   2       98.98      114.55      2.64 o 
   0   7   2       14.54       13.75      1.39 o 
   1   7   2      883.26      918.86      6.80 o 
   2   7   2      274.55      267.33      3.96 o 
   3   7   2       56.06       61.28      2.30 o 
   4   7   2        6.17        7.20      1.39 o 
   5   7   2      672.52      632.10      6.87 o 
   6   7   2        2.73        5.80      1.88 o 
   7   7   2       74.24       69.68      3.13 o 
   8   7   2        2.89        1.47      2.00 o 
   9   7   2        0.02       -2.37      2.37 o 
  -9   8   2      107.13      153.70      5.05 o 
  -8   8   2        4.08        0.98      2.22 o 
  -7   8   2        7.02       12.81      2.11 o 
  -6   8   2      132.17      138.45      3.88 o 
  -5   8   2       10.96       16.47      2.00 o 
  -4   8   2       58.49       67.23      2.56 o 
  -3   8   2        1.96        6.63      1.51 o 
  -2   8   2        4.39        6.07      1.39 o 
  -1   8   2     1432.10     1571.78      9.88 o 
   0   8   2      117.32      126.62      2.90 o 
   1   8   2      281.45      302.13      4.30 o 
   2   8   2       78.74       75.57      2.49 o 
   3   8   2        2.84       -0.15      1.36 o 
   4   8   2       36.48       35.69      2.15 o 
   5   8   2       14.72       15.90      2.00 o 
   6   8   2      303.06      269.46      5.32 o 
   7   8   2       12.26        9.80      2.26 o 
   8   8   2      105.43      107.98      4.03 o 
  -8   9   2       33.56       42.47      3.20 o 
  -7   9   2        4.58        7.12      2.30 o 
  -6   9   2        0.43       -1.85      1.85 o 
  -5   9   2      509.10      536.33      6.94 o 
  -4   9   2       23.34       21.67      2.03 o 
  -3   9   2      183.94      190.57      4.00 o 
  -2   9   2        0.29        3.81      1.54 o 
  -1   9   2       63.17       49.33      2.26 o 
   0   9   2      577.84      598.62      6.34 o 
   1   9   2       26.51       29.66      2.00 o 
   2   9   2      251.45      252.53      4.34 o 
   3   9   2        0.29        2.37      1.62 o 
   4   9   2      279.10      267.65      4.90 o 
   5   9   2        1.23        1.47      2.00 o 
   6   9   2      207.38      218.84      5.05 o 
   7   9   2       69.41       70.81      3.43 o 
   8   9   2       17.37       22.46      2.64 o 
  -7  10   2       10.36       16.69      2.45 o 
  -6  10   2        0.42       -1.70      2.07 o 
  -5  10   2        1.11       -0.08      2.15 o 
  -4  10   2      119.62      127.40      3.73 o 
  -3  10   2      135.31      163.89      4.00 o 
  -2  10   2      207.69      200.80      4.22 o 
  -1  10   2      101.84      103.76      3.17 o 
   0  10   2      155.14      176.68      3.88 o 
   1  10   2       90.54      100.86      3.17 o 
   2  10   2      249.24      244.52      4.68 o 
   3  10   2        0.03       -0.75      1.77 o 
   4  10   2        3.88        5.39      2.07 o 
   5  10   2      289.24      258.92      5.39 o 
   6  10   2       14.84       10.10      2.52 o 
   7  10   2       99.24       80.28      3.84 o 
  -7  11   2        6.60        9.16      2.64 o 
  -6  11   2       19.17       21.52      2.79 o 
  -5  11   2       39.70       46.95      3.09 o 
  -4  11   2       15.96       20.46      2.60 o 
  -3  11   2      408.02      412.47      6.56 o 
  -2  11   2      197.86      195.32      4.56 o 
  -1  11   2        0.64       -0.79      1.85 o 
   0  11   2      168.00      163.19      4.11 o 
   1  11   2        5.52        8.25      1.96 o 
   2  11   2      124.58      125.59      3.77 o 
   3  11   2      359.47      352.98      6.00 o 
   4  11   2       89.97       83.40      3.51 o 
   5  11   2      122.58      122.34      4.18 o 
   6  11   2       27.52       28.04      2.79 o 
  -5  12   2       12.47       20.57      2.64 o 
  -4  12   2      137.30      129.85      4.41 o 
  -3  12   2      162.72      171.06      4.67 o 
  -2  12   2       23.00       14.39      2.45 o 
  -1  12   2       22.85       24.19      2.45 o 
   0  12   2        0.59       -1.88      1.88 o 
   1  12   2      103.29      110.05      3.77 o 
   2  12   2       32.68       21.67      2.56 o 
   3  12   2       51.82       48.39      3.01 o 
   4  12   2        4.75       -2.19      2.19 o 
   5  12   2        3.65        0.08      2.34 o 
  -4  13   2      156.65      156.69      4.82 o 
  -3  13   2       69.64       74.17      3.66 o 
  -2  13   2        9.68        9.31      2.49 o 
  -1  13   2       22.83       21.71      2.71 o 
   0  13   2       21.18       12.66      2.45 o 
   1  13   2       58.31       57.55      3.24 o 
   2  13   2       35.45       37.61      2.94 o 
   3  13   2        1.41        1.51      2.26 o 
   4  13   2        0.98        1.02      2.19 o 
  -2  14   2       27.52       23.74      2.98 o 
  -1  14   2        2.81       -2.26      2.26 o 
   0  14   2       60.10       70.47      3.69 o 
   1  14   2        0.05        1.32      2.30 o 
 -10   1   3       11.88        9.53      2.15 o 
  -9   1   3      234.06      208.38      4.64 o 
  -8   1   3        1.40        2.15      1.58 o 
  -7   1   3      114.09       99.10      2.83 o 
  -6   1   3      310.57      311.42      4.22 o 
  -5   1   3      511.15      455.30      4.57 o 
  -4   1   3      177.77      171.93      2.56 o 
  -3   1   3     1009.00      935.40      5.04 o 
  -2   1   3     1762.45     1600.07      5.96 o 
  -1   1   3     1307.72     1173.10      4.43 o 
   0   1   3      961.99      890.05      3.73 o 
   1   1   3     5276.77     4931.13     23.29 o 
   2   1   3     2755.71     2577.42      8.71 o 
   3   1   3     6958.53     6988.80     27.07 o 
   4   1   3     1073.34      998.69      6.47 o 
   5   1   3      798.01      730.78      6.16 o 
   6   1   3        0.02        2.11      1.36 o 
   7   1   3      152.27      151.16      3.62 o 
   8   1   3       23.85       19.14      2.07 o 
   9   1   3        1.04        4.63      1.85 o 
  10   1   3        0.02       -2.00      2.00 o 
 -10   2   3        3.16        0.41      2.19 o 
  -9   2   3      125.74      121.90      3.77 o 
  -8   2   3        1.08        0.87      1.73 o 
  -7   2   3      193.32      191.90      3.77 o 
  -6   2   3       77.21       64.15      2.22 o 
  -5   2   3      258.45      280.36      3.66 o 
  -4   2   3      227.02      225.98      2.98 o 
  -3   2   3       53.44       37.92      1.32 o 
  -2   2   3      923.00      876.68      4.55 o 
  -1   2   3    10877.37    11082.25     47.41 o 
   0   2   3      424.80      406.56      2.80 o 
   1   2   3       77.77       69.71      1.40 o 
   2   2   3      214.26      203.33      2.45 o 
   3   2   3      823.82      872.18      5.56 o 
   4   2   3      843.94      892.21      6.24 o 
   5   2   3        0.05        0.98      1.24 o 
   6   2   3      210.38      207.34      3.77 o 
   7   2   3      899.29      840.72      8.04 o 
   8   2   3        1.64        2.15      1.73 o 
   9   2   3        8.79        9.91      2.11 o 
  10   2   3        3.36        2.83      2.15 o 
 -10   3   3        6.37        6.03      2.26 o 
  -9   3   3        8.38        7.20      2.00 o 
  -8   3   3        7.46       12.02      1.92 o 
  -7   3   3      139.67      133.37      3.32 o 
  -6   3   3        2.61        4.63      1.32 o 
  -5   3   3       35.92       37.61      1.70 o 
  -4   3   3     1224.54     1253.07      7.20 o 
  -3   3   3       16.73       13.98      1.09 o 
  -2   3   3      556.79      621.14      4.16 o 
  -1   3   3    10191.67    10308.60     44.90 o 
   0   3   3     4217.94     4099.36     17.84 o 
   1   3   3       75.82       72.23      1.55 o 
   2   3   3     2901.88     2847.30     10.03 o 
   3   3   3     2415.60     2612.76     10.44 o 
   4   3   3       68.37       85.37      2.19 o 
   5   3   3        7.90        7.05      1.28 o 
   6   3   3        0.02        2.52      1.39 o 
   7   3   3      348.52      318.24      5.20 o 
   8   3   3        4.52        6.41      1.81 o 
   9   3   3        0.46        1.28      1.88 o 
  10   3   3       14.65       19.26      2.49 o 
 -10   4   3       21.84       26.98      2.79 o 
  -9   4   3      139.60      139.54      4.11 o 
  -8   4   3        5.01        5.92      1.96 o 
  -7   4   3       17.02       19.22      1.92 o 
  -6   4   3      403.57      438.23      5.36 o 
  -5   4   3       29.11       34.59      1.77 o 
  -4   4   3      137.12      168.37      2.90 o 
  -3   4   3      664.36      730.85      5.29 o 
  -2   4   3        3.87       13.26      1.13 o 
  -1   4   3       28.28       34.86      1.36 o 
   0   4   3      635.20      625.95      4.35 o 
   1   4   3     1438.76     1498.74      7.02 o 
   2   4   3      366.85      339.19      3.59 o 
   3   4   3        0.06        3.32      1.09 o 
   4   4   3      751.45      730.59      6.01 o 
   5   4   3       91.11       93.78      2.56 o 
   6   4   3       29.28       29.09      1.96 o 
   7   4   3      197.17      178.17      4.11 o 
   8   4   3       38.08       30.56      2.37 o 
   9   4   3        4.90        6.71      2.00 o 
 -10   5   3       11.62       13.19      2.60 o 
  -9   5   3      152.64      194.27      4.94 o 
  -8   5   3       62.21       71.23      3.20 o 
  -7   5   3      296.41      304.13      5.17 o 
  -6   5   3      952.41     1052.11      8.50 o 
  -5   5   3       60.92       74.74      2.37 o 
  -4   5   3      791.53      863.10      6.69 o 
  -3   5   3       55.20       86.72      2.19 o 
  -2   5   3     2472.37     2699.90     10.59 o 
  -1   5   3     2487.87     2778.90     10.56 o 
   0   5   3       59.28       67.69      1.77 o 
   1   5   3      664.56      671.68      5.10 o 
   2   5   3      324.80      332.72      3.77 o 
   3   5   3      184.35      191.78      3.13 o 
   4   5   3       27.17       27.66      1.70 o 
   5   5   3      148.48      148.11      3.36 o 
   6   5   3      225.71      227.43      4.30 o 
   7   5   3      171.99      147.09      3.88 o 
   8   5   3       79.47       70.59      3.05 o 
   9   5   3        2.67       -0.04      2.03 o 
  -9   6   3      181.62      206.57      5.24 o 
  -8   6   3      189.03      240.36      5.24 o 
  -7   6   3      118.35      138.59      3.77 o 
  -6   6   3      636.80      670.63      7.10 o 
  -5   6   3      252.36      286.18      4.41 o 
  -4   6   3      583.28      593.40      5.78 o 
  -3   6   3      359.69      358.58      4.34 o 
  -2   6   3        2.07        0.45      1.13 o 
  -1   6   3     2657.52     2958.32     11.69 o 
   0   6   3      558.52      546.60      4.83 o 
   1   6   3     1684.32     1775.01      8.95 o 
   2   6   3      101.84       98.91      2.41 o 
   3   6   3      344.91      316.51      4.23 o 
   4   6   3       15.01       15.22      1.58 o 
   5   6   3        4.36        5.31      1.51 o 
   6   6   3       42.36       46.20      2.45 o 
   7   6   3       29.67       28.68      2.30 o 
   8   6   3       14.64        8.63      2.11 o 
   9   6   3        4.20        5.69      2.19 o 
  -9   7   3       40.15       39.19      3.24 o 
  -8   7   3       58.96       64.63      3.32 o 
  -7   7   3      281.70      312.32      5.51 o 
  -6   7   3       67.96       64.33      2.83 o 
  -5   7   3     1213.74     1270.36      9.57 o 
  -4   7   3       88.15      100.60      2.79 o 
  -3   7   3      108.24      112.10      2.75 o 
  -2   7   3       42.01       27.81      1.70 o 
  -1   7   3       35.01       37.23      1.77 o 
   0   7   3      269.77      279.41      3.85 o 
   1   7   3      874.90      869.75      6.69 o 
   2   7   3       12.02       12.02      1.43 o 
   3   7   3      146.26      146.53      3.20 o 
   4   7   3      173.58      164.18      3.54 o 
   5   7   3        0.32        1.73      1.51 o 
   6   7   3       11.02       10.81      1.88 o 
   7   7   3       19.32       22.16      2.30 o 
   8   7   3        4.38        6.63      2.11 o 
  -9   8   3        0.42        0.38      2.41 o 
  -8   8   3       31.94       37.27      2.94 o 
  -7   8   3        9.19       16.66      2.26 o 
  -6   8   3        6.53       10.32      2.07 o 
  -5   8   3      967.04      980.03      9.14 o 
  -4   8   3       67.28       66.14      2.56 o 
  -3   8   3       15.47       15.98      1.70 o 
  -2   8   3      358.10      317.47      4.49 o 
  -1   8   3      231.14      210.68      3.73 o 
   0   8   3        2.20        5.35      1.36 o 
   1   8   3       52.58       53.55      2.22 o 
   2   8   3        0.57        1.17      1.47 o 
   3   8   3       81.97       77.19      2.68 o 
   4   8   3       68.19       64.71      2.64 o 
   5   8   3       21.90       15.60      2.03 o 
   6   8   3        3.74        2.26      2.11 o 
   7   8   3       41.88       43.90      2.79 o 
   8   8   3       10.38        6.44      2.37 o 
  -8   9   3        2.58        6.03      2.45 o 
  -7   9   3        4.79        2.11      2.15 o 
  -6   9   3      125.49      146.36      4.22 o 
  -5   9   3       89.54       95.50      3.35 o 
  -4   9   3       65.77       62.79      2.75 o 
  -3   9   3        0.53        2.86      1.66 o 
  -2   9   3       52.88       44.92      2.34 o 
  -1   9   3      683.96      678.48      6.80 o 
   0   9   3       26.15       25.10      1.88 o 
   1   9   3       38.48       43.41      2.19 o 
   2   9   3        0.86        1.85      1.54 o 
   3   9   3        1.61        2.41      1.70 o 
   4   9   3      159.27      139.89      3.84 o 
   5   9   3        4.07        3.39      1.92 o 
   6   9   3        0.06        0.04      2.03 o 
   7   9   3       18.02       17.30      2.60 o 
  -7  10   3       23.90       18.46      2.64 o 
  -6  10   3       63.31       57.66      3.20 o 
  -5  10   3        8.25        9.35      2.11 o 
  -4  10   3        8.88        7.27      2.00 o 
  -3  10   3      568.33      534.77      6.75 o 
  -2  10   3      702.53      645.58      7.25 o 
  -1  10   3      111.01      101.13      3.20 o 
   0  10   3        9.05       12.28      1.88 o 
   1  10   3        1.67        3.28      1.70 o 
   2  10   3      180.85      171.68      4.07 o 
   3  10   3        0.04       -1.43      1.73 o 
   4  10   3       41.84       38.59      2.83 o 
   5  10   3        3.54        1.47      2.22 o 
   6  10   3        1.96        7.23      2.15 o 
   7  10   3       49.37       53.70      3.32 o 
  -7  11   3        1.37        3.17      2.30 o 
  -6  11   3        0.32       -1.43      2.22 o 
  -5  11   3        9.84       12.92      2.37 o 
  -4  11   3      427.64      417.15      6.60 o 
  -3  11   3        1.09        3.20      2.19 o 
  -2  11   3      311.98      271.09      5.17 o 
  -1  11   3       16.61       13.75      2.07 o 
   0  11   3       22.52       23.14      2.37 o 
   1  11   3       17.76       19.71      2.15 o 
   2  11   3      294.34      269.83      5.28 o 
   3  11   3      314.22      309.81      5.77 o 
   4  11   3      305.88      313.30      5.92 o 
   5  11   3        0.07       -1.43      2.03 o 
   6  11   3       43.81       38.33      3.05 o 
  -5  12   3       39.52       42.58      3.01 o 
  -4  12   3        4.16       -2.07      2.07 o 
  -3  12   3       45.91       38.17      2.79 o 
  -2  12   3      315.46      295.02      5.62 o 
  -1  12   3       12.85        5.65      2.03 o 
   0  12   3        1.98        2.94      2.30 o 
   1  12   3        9.58       10.36      2.22 o 
   2  12   3        3.33        3.39      2.19 o 
   3  12   3       14.49       12.02      2.34 o 
   4  12   3       21.38       17.75      2.49 o 
   5  12   3        3.13        2.49      2.26 o 
  -4  13   3       38.41       39.42      3.20 o 
  -3  13   3        0.00       -0.64      2.15 o 
  -2  13   3      226.46      216.09      5.35 o 
  -1  13   3        0.62        3.47      2.22 o 
   0  13   3       37.64       28.90      2.68 o 
   1  13   3       45.99       52.00      3.13 o 
   2  13   3       84.07       95.84      3.92 o 
   3  13   3        0.84        3.39      2.11 o 
  -1  14   3        9.82       15.94      2.52 o 
   0  14   3        4.31        8.29      2.49 o 
   1  14   3        4.92        1.21      2.41 o 
 -11   0   4       10.04       13.23      2.37 o 
 -10   0   4       27.16       27.58      2.45 o 
  -9   0   4      202.97      204.37      4.56 o 
  -8   0   4      113.39       89.90      2.98 o 
  -7   0   4       34.14       32.37      2.00 o 
  -6   0   4     1193.34     1058.93      7.68 o 
  -5   0   4     4176.25     3948.40     14.21 o 
  -4   0   4      146.88      129.07      2.26 o 
  -3   0   4     9108.87     8167.82     30.61 o 
  -2   0   4       91.48       75.98      1.47 o 
  -1   0   4     6857.90     6227.88     28.18 o 
   0   0   4     1608.96     1556.84      5.62 o 
   1   0   4    10337.97     9936.71     42.53 o 
   2   0   4     7985.69     8014.68     30.35 o 
   3   0   4     3016.55     2678.08     10.17 o 
   4   0   4       70.53       67.92      2.04 o 
   5   0   4     4327.06     4215.93     15.63 o 
   6   0   4      202.55      206.24      3.85 o 
   7   0   4      389.86      384.06      5.58 o 
   8   0   4       39.44       50.23      2.60 o 
   9   0   4       23.92       18.88      2.19 o 
  10   0   4        3.68        7.76      2.30 o 
 -10   1   4       18.90       14.88      2.30 o 
  -9   1   4       74.32       70.51      3.02 o 
  -8   1   4       23.66       27.73      2.00 o 
  -7   1   4      186.95      175.05      3.66 o 
  -6   1   4      174.72      189.38      3.43 o 
  -5   1   4      672.32      648.66      5.48 o 
  -4   1   4      430.04      427.21      4.00 o 
  -3   1   4       49.46       46.13      1.39 o 
  -2   1   4      265.33      269.41      2.53 o 
  -1   1   4    13505.07    13694.20     57.23 o 
   0   1   4      996.60      930.64      4.26 o 
   1   1   4      447.18      425.73      3.14 o 
   2   1   4     1701.37     1654.42      7.04 o 
   3   1   4      639.50      636.78      4.80 o 
   4   1   4     2944.71     2857.36     11.74 o 
   5   1   4      376.32      383.66      4.64 o 
   6   1   4      436.03      430.45      5.36 o 
   7   1   4      139.93      123.71      3.43 o 
   8   1   4      123.32      120.24      3.62 o 
   9   1   4       15.94       13.79      2.26 o 
  10   1   4       10.66        8.82      2.26 o 
 -10   2   4        8.70        9.46      2.26 o 
  -9   2   4      147.94      133.51      3.92 o 
  -8   2   4      191.48      176.88      4.00 o 
  -7   2   4       33.43       36.78      2.15 o 
  -6   2   4       97.43      108.44      2.71 o 
  -5   2   4      557.45      569.68      5.29 o 
  -4   2   4     1193.10     1153.83      6.63 o 
  -3   2   4      477.46      452.31      3.78 o 
  -2   2   4      581.53      585.73      3.93 o 
  -1   2   4    43845.16    48439.89    227.54 o 
   0   2   4     5889.53     5536.45     26.97 o 
   1   2   4     3744.89     3573.76     11.35 o 
   2   2   4     1915.45     1926.92      8.00 o 
   3   2   4      219.35      210.43      2.94 o 
   4   2   4     2493.47     2447.95     10.88 o 
   5   2   4        0.22       -0.34      1.21 o 
   6   2   4     1029.38      977.94      8.09 o 
   7   2   4        0.00       -1.66      1.73 o 
   8   2   4        6.58       12.55      2.07 o 
   9   2   4        2.71        3.81      2.00 o 
  10   2   4        4.19        2.64      2.19 o 
 -10   3   4        5.51        3.39      2.22 o 
  -9   3   4       17.71       16.09      2.22 o 
  -8   3   4        0.27       -0.90      1.58 o 
  -7   3   4       11.99       11.72      1.70 o 
  -6   3   4        1.59        3.17      1.32 o 
  -5   3   4       37.43       69.83      2.11 o 
  -4   3   4       36.94       46.66      1.73 o 
  -3   3   4      115.46      137.88      2.34 o 
  -2   3   4      408.04      375.98      3.40 o 
  -1   3   4     2718.55     2719.35      9.35 o 
   0   3   4     1812.59     1853.16      7.32 o 
   1   3   4       51.75       50.28      1.47 o 
   2   3   4     1093.69     1113.22      6.25 o 
   3   3   4      244.23      235.37      3.21 o 
   4   3   4      361.18      341.88      4.11 o 
   5   3   4       64.19       51.71      2.07 o 
   6   3   4        2.58        1.70      1.58 o 
   7   3   4      210.63      233.44      4.52 o 
   8   3   4       58.57       58.64      2.90 o 
   9   3   4      124.71      113.15      4.00 o 
 -10   4   4       67.03       74.24      3.69 o 
  -9   4   4        8.85       12.02      2.34 o 
  -8   4   4      175.07      179.55      4.26 o 
  -7   4   4       19.31       11.23      1.85 o 
  -6   4   4       27.38       31.39      1.88 o 
  -5   4   4        3.65        0.90      1.32 o 
  -4   4   4      244.42      267.98      3.62 o 
  -3   4   4     1458.15     1605.59      8.27 o 
  -2   4   4     1317.64     1290.08      6.71 o 
  -1   4   4     1571.88     1401.36      6.80 o 
   0   4   4     1037.85      983.40      5.72 o 
   1   4   4      211.82      170.80      2.53 o 
   2   4   4        0.02        4.48      1.06 o 
   3   4   4     2542.14     2763.50     11.49 o 
   4   4   4      138.30      141.94      2.90 o 
   5   4   4      112.19      105.88      2.79 o 
   6   4   4       26.63       25.74      1.96 o 
   7   4   4        9.41       13.04      1.92 o 
   8   4   4        0.46        2.03      1.85 o 
   9   4   4        3.22        1.85      2.15 o 
 -10   5   4        0.84       -2.37      2.37 o 
  -9   5   4       18.03       25.13      2.64 o 
  -8   5   4      269.36      300.47      5.58 o 
  -7   5   4        4.71       12.51      1.85 o 
  -6   5   4        5.98        9.83      1.73 o 
  -5   5   4      623.05      724.63      6.57 o 
  -4   5   4      213.70      239.38      3.58 o 
  -3   5   4      993.14     1072.78      7.00 o 
  -2   5   4      908.32     1070.31      6.66 o 
  -1   5   4     1136.38     1233.84      7.01 o 
   0   5   4      669.19      670.97      5.06 o 
   1   5   4      339.19      355.13      3.81 o 
   2   5   4       45.18       37.39      1.66 o 
   3   5   4      746.12      759.10      6.23 o 
   4   5   4      325.84      348.23      4.60 o 
   5   5   4        1.63       -0.90      1.36 o 
   6   5   4      869.75      866.05      8.23 o 
   7   5   4      110.33       85.56      3.24 o 
   8   5   4        0.64       -1.88      1.88 o 
   9   5   4        0.25        4.45      2.03 o 
  -9   6   4      272.58      309.24      6.30 o 
  -8   6   4        9.02        7.61      2.41 o 
  -7   6   4      409.90      476.77      6.45 o 
  -6   6   4      133.26      141.47      3.54 o 
  -5   6   4       57.99       71.00      2.56 o 
  -4   6   4       22.82       17.94      1.58 o 
  -3   6   4      842.13      932.94      6.95 o 
  -2   6   4        3.59        0.26      1.13 o 
  -1   6   4       49.49       60.64      1.96 o 
   0   6   4       50.67       47.90      1.81 o 
   1   6   4      206.15      230.64      3.36 o 
   2   6   4     1818.26     1873.52      9.97 o 
   3   6   4      156.33      165.54      3.20 o 
   4   6   4       68.42       68.22      2.37 o 
   5   6   4        0.05       -0.41      1.43 o 
   6   6   4      224.05      234.88      4.60 o 
   7   6   4       99.84       98.71      3.51 o 
   8   6   4       21.53       22.20      2.34 o 
   9   6   4        0.35       -0.30      2.00 o 
  -9   7   4       18.77       19.44      2.79 o 
  -8   7   4      124.78      147.64      4.41 o 
  -7   7   4      119.97      149.71      4.07 o 
  -6   7   4      617.62      686.23      7.51 o 
  -5   7   4      112.57      129.44      3.35 o 
  -4   7   4      224.27      255.42      4.15 o 
  -3   7   4       16.45       13.87      1.55 o 
  -2   7   4        0.59        1.13      1.17 o 
  -1   7   4       97.13      103.85      2.53 o 
   0   7   4       18.39       22.01      1.58 o 
   1   7   4       41.56       36.41      1.81 o 
   2   7   4        0.02        0.72      1.28 o 
   3   7   4       16.17       20.73      1.70 o 
   4   7   4       67.09       77.71      2.64 o 
   5   7   4      272.69      264.44      4.71 o 
   6   7   4       13.86       12.59      1.96 o 
   7   7   4       17.21       13.41      2.30 o 
   8   7   4        7.24       12.70      2.30 o 
  -9   8   4        8.79       18.65      2.68 o 
  -8   8   4        3.21        3.01      2.22 o 
  -7   8   4       91.28      120.08      3.84 o 
  -6   8   4        0.23       -1.77      1.88 o 
  -5   8   4       69.20       59.77      2.79 o 
  -4   8   4      140.80      173.85      3.81 o 
  -3   8   4       74.52       74.74      2.60 o 
  -2   8   4       13.33       16.28      1.62 o 
  -1   8   4       65.71       59.28      2.26 o 
   0   8   4      684.62      720.25      6.61 o 
   1   8   4      505.25      479.43      5.51 o 
   2   8   4      333.12      320.56      4.71 o 
   3   8   4        6.55        7.31      1.51 o 
   4   8   4       37.36       41.38      2.30 o 
   5   8   4       12.11       14.02      2.07 o 
   6   8   4        4.26        3.99      1.92 o 
   7   8   4       94.42       86.01      3.58 o 
   8   8   4       42.22       41.00      2.98 o 
  -8   9   4        1.98        6.93      2.45 o 
  -7   9   4        5.97        4.60      2.11 o 
  -6   9   4       51.39       59.02      3.05 o 
  -5   9   4       18.27       24.15      2.34 o 
  -4   9   4        0.56       -0.87      1.62 o 
  -3   9   4      310.73      296.08      4.86 o 
  -2   9   4        0.17       -1.51      1.51 o 
  -1   9   4      271.73      249.83      4.34 o 
   0   9   4      314.55      319.52      4.79 o 
   1   9   4        5.90        3.32      1.70 o 
   2   9   4      268.02      258.90      4.60 o 
   3   9   4      143.83      140.38      3.62 o 
   4   9   4       35.94       34.14      2.60 o 
   5   9   4       57.11       63.73      2.98 o 
   6   9   4       47.66       38.36      2.83 o 
   7   9   4        3.64        6.82      2.22 o 
  -7  10   4        0.32       -1.17      2.15 o 
  -6  10   4        5.54        7.69      2.30 o 
  -5  10   4       39.25       42.09      2.75 o 
  -4  10   4        3.65        6.48      2.03 o 
  -3  10   4      117.33      128.08      3.69 o 
  -2  10   4     1104.42     1104.11      9.52 o 
  -1  10   4       22.19       22.08      2.19 o 
   0  10   4      209.96      210.19      4.30 o 
   1  10   4      267.95      254.37      4.83 o 
   2  10   4       97.97      110.39      3.47 o 
   3  10   4       69.89       68.14      3.05 o 
   4  10   4      170.83      150.71      4.11 o 
   5  10   4        1.51        4.52      2.00 o 
   6  10   4       83.29       67.61      3.39 o 
  -7  11   4       11.01       15.15      2.75 o 
  -6  11   4       12.93        9.72      2.45 o 
  -5  11   4        8.47       10.48      2.37 o 
  -4  11   4       70.73       70.21      3.24 o 
  -3  11   4        2.43       -0.19      1.96 o 
  -2  11   4       11.06       14.36      2.22 o 
  -1  11   4       22.57       16.88      2.30 o 
   0  11   4       62.08       58.68      2.94 o 
   1  11   4       34.62       29.88      2.49 o 
   2  11   4      427.64      427.69      6.60 o 
   3  11   4      144.42      159.44      4.33 o 
   4  11   4      312.99      325.03      6.15 o 
   5  11   4       21.24       24.31      2.56 o 
   6  11   4        6.25        6.74      2.41 o 
  -5  12   4        9.70       12.17      2.37 o 
  -4  12   4      111.54      120.16      4.22 o 
  -3  12   4        7.81       11.08      2.41 o 
  -2  12   4       18.45       22.04      2.56 o 
  -1  12   4        2.28        4.22      2.07 o 
   0  12   4      133.15      121.78      3.92 o 
   1  12   4        2.38        1.77      2.07 o 
   2  12   4      106.88      103.50      3.73 o 
   3  12   4       98.37      103.46      3.96 o 
   4  12   4       14.41       17.67      2.49 o 
   5  12   4       12.89        9.99      2.49 o 
  -4  13   4        0.03       -2.37      2.37 o 
  -3  13   4       50.72       56.90      3.35 o 
  -2  13   4      207.68      182.19      5.01 o 
  -1  13   4       12.32       19.48      2.64 o 
   0  13   4        8.33        4.18      2.34 o 
   1  13   4       34.60       39.64      2.98 o 
   2  13   4       12.15        4.86      2.30 o 
   3  13   4        8.51       -0.53      2.34 o 
  -1  14   4        7.02        4.56      2.37 o 
   0  14   4        8.15        5.39      2.49 o 
 -10   1   5       23.17       14.51      2.34 o 
  -9   1   5       43.58       36.03      2.52 o 
  -8   1   5       87.44       77.56      2.90 o 
  -7   1   5        1.74        0.98      1.39 o 
  -6   1   5     1157.75     1150.03      8.06 o 
  -5   1   5      851.84      824.69      6.24 o 
  -4   1   5      580.37      562.03      4.68 o 
  -3   1   5       65.05       60.69      1.58 o 
  -2   1   5      543.90      468.34      3.55 o 
  -1   1   5     4100.25     3891.66     16.52 o 
   0   1   5      205.90      184.00      2.15 o 
   1   1   5       34.07       41.50      1.28 o 
   2   1   5      195.27      184.37      2.53 o 
   3   1   5      209.38      242.59      3.17 o 
   4   1   5       80.69       85.60      2.26 o 
   5   1   5     1167.85     1160.48      8.25 o 
   6   1   5        0.10        4.07      1.70 o 
   7   1   5        4.77        0.41      1.62 o 
   8   1   5        3.10       -1.62      1.70 o 
   9   1   5        0.01        0.57      1.81 o 
 -10   2   5       51.59       41.27      2.90 o 
  -9   2   5       11.17        8.29      1.96 o 
  -8   2   5       19.05       18.95      2.03 o 
  -7   2   5       51.57       53.36      2.22 o 
  -6   2   5       60.12       57.74      2.15 o 
  -5   2   5     1139.34     1095.10      7.30 o 
  -4   2   5     2376.22     2446.16     10.39 o 
  -3   2   5      919.86      917.40      5.56 o 
  -2   2   5        3.05        1.13      0.94 o 
  -1   2   5     6736.45     6852.65     27.03 o 
   0   2   5      342.94      344.75      3.06 o 
   1   2   5      223.36      222.87      2.64 o 
   2   2   5      194.09      193.00      2.64 o 
   3   2   5     1299.80     1354.83      7.58 o 
   4   2   5        0.01       -1.13      1.13 o 
   5   2   5       51.30       45.75      2.00 o 
   6   2   5       64.81       51.78      2.49 o 
   7   2   5      150.32      158.66      3.96 o 
   8   2   5       59.34       57.70      2.86 o 
   9   2   5       71.91       70.44      3.47 o 
 -10   3   5       10.37        7.27      2.30 o 
  -9   3   5      238.96      247.74      5.13 o 
  -8   3   5        0.10       -1.54      1.54 o 
  -7   3   5       21.42       22.12      1.88 o 
  -6   3   5        2.72        0.11      1.24 o 
  -5   3   5      209.20      228.78      3.54 o 
  -4   3   5      234.60      237.05      3.32 o 
  -3   3   5       27.75       30.71      1.39 o 
  -2   3   5     3377.46     3693.25     11.92 o 
  -1   3   5     3336.63     3335.24     11.09 o 
   0   3   5      515.64      535.75      4.04 o 
   1   3   5       33.64       34.11      1.36 o 
   2   3   5       90.95       96.43      2.07 o 
   3   3   5      305.27      291.66      3.70 o 
   4   3   5       41.81       40.81      1.81 o 
   5   3   5       28.02       25.10      1.66 o 
   6   3   5       67.25       66.33      2.60 o 
   7   3   5      107.83       94.76      3.24 o 
   8   3   5        0.04        1.77      1.85 o 
   9   3   5       13.95       16.32      2.34 o 
 -10   4   5       51.55       52.95      3.28 o 
  -9   4   5        0.00        1.54      1.96 o 
  -8   4   5       15.17       19.90      2.22 o 
  -7   4   5      179.24      175.00      3.88 o 
  -6   4   5      240.54      241.63      4.03 o 
  -5   4   5       45.53       47.82      2.00 o 
  -4   4   5      235.43      266.11      3.66 o 
  -3   4   5     1199.64     1381.28      7.61 o 
  -2   4   5      584.49      611.59      4.87 o 
  -1   4   5     1844.90     1910.18      8.29 o 
   0   4   5      352.66      384.74      3.70 o 
   1   4   5      161.18      169.73      2.64 o 
   2   4   5      433.30      423.62      4.27 o 
   3   4   5       39.79       32.41      1.62 o 
   4   4   5      151.24      138.85      2.98 o 
   5   4   5       77.46       71.87      2.49 o 
   6   4   5       45.85       45.98      2.34 o 
   7   4   5       44.24       37.46      2.41 o 
   8   4   5       34.54       31.88      2.41 o 
   9   4   5       22.12       25.47      2.60 o 
 -10   5   5       23.98       31.50      2.94 o 
  -9   5   5        6.47        9.04      2.41 o 
  -8   5   5      271.63      319.21      5.58 o 
  -7   5   5      209.67      219.04      4.37 o 
  -6   5   5      478.38      492.40      5.92 o 
  -5   5   5      334.14      347.89      4.75 o 
  -4   5   5     1176.79     1275.44      8.29 o 
  -3   5   5      765.23      817.85      6.16 o 
  -2   5   5      577.77      772.43      5.82 o 
  -1   5   5       23.17       47.78      1.77 o 
   0   5   5      608.02      626.86      5.06 o 
   1   5   5      214.36      226.32      3.24 o 
   2   5   5     1416.57     1434.51      8.22 o 
   3   5   5      130.48      133.45      2.90 o 
   4   5   5       47.59       52.12      2.22 o 
   5   5   5       10.02        8.37      1.58 o 
   6   5   5       10.05        7.46      1.85 o 
   7   5   5        4.04        5.73      1.88 o 
   8   5   5       31.11       35.80      2.68 o 
   9   5   5        2.97        3.35      2.19 o 
  -9   6   5      634.95      715.12      9.32 o 
  -8   6   5       14.57       12.77      2.41 o 
  -7   6   5      113.38      136.29      3.84 o 
  -6   6   5       27.08       28.11      2.34 o 
  -5   6   5      100.92      103.28      2.86 o 
  -4   6   5       55.54       55.89      2.15 o 
  -3   6   5        2.48       -1.21      1.21 o 
  -2   6   5      579.67      649.67      5.70 o 
  -1   6   5      291.41      235.92      3.47 o 
   0   6   5       32.75       41.42      1.73 o 
   1   6   5        7.44        9.50      1.36 o 
   2   6   5      262.81      287.20      4.00 o 
   3   6   5      506.73      535.88      5.70 o 
   4   6   5      149.74      160.14      3.51 o 
   5   6   5        0.83        3.58      1.54 o 
   6   6   5       43.75       37.80      2.45 o 
   7   6   5       68.17       57.89      2.94 o 
   8   6   5       10.14       11.46      2.30 o 
  -9   7   5       21.64       25.02      3.13 o 
  -8   7   5      227.92      283.05      5.69 o 
  -7   7   5      251.49      285.56      5.35 o 
  -6   7   5      612.74      665.23      7.59 o 
  -5   7   5      364.18      369.04      5.32 o 
  -4   7   5        0.38       -1.21      1.39 o 
  -3   7   5       73.84       79.79      2.53 o 
  -2   7   5       17.46       11.46      1.51 o 
  -1   7   5       15.24       14.62      1.51 o 
   0   7   5       33.51       26.00      1.70 o 
   1   7   5        6.66       13.26      1.47 o 
   2   7   5       65.02       69.27      2.34 o 
   3   7   5      142.88      141.17      3.24 o 
   4   7   5      216.58      218.00      4.15 o 
   5   7   5      150.36      144.26      3.73 o 
   6   7   5       18.49       17.94      2.19 o 
   7   7   5       51.71       46.24      2.90 o 
   8   7   5        0.07        6.48      2.11 o 
  -9   8   5       43.00       51.25      3.47 o 
  -8   8   5       12.43        8.82      2.45 o 
  -7   8   5        0.24        4.75      2.19 o 
  -6   8   5      492.37      522.00      6.90 o 
  -5   8   5      142.17      140.07      3.69 o 
  -4   8   5       34.93       32.52      2.11 o 
  -3   8   5       25.82       32.33      2.07 o 
  -2   8   5      141.37      140.84      3.24 o 
  -1   8   5      300.00      270.68      4.26 o 
   0   8   5      540.40      537.60      5.81 o 
   1   8   5     1531.92     1490.12      9.92 o 
   2   8   5        1.96        1.13      1.51 o 
   3   8   5       58.11       48.96      2.45 o 
   4   8   5       12.33       15.04      1.92 o 
   5   8   5       22.72       26.15      2.34 o 
   6   8   5        7.23        6.52      2.03 o 
   7   8   5       36.12       37.23      2.90 o 
   8   8   5       24.93       24.49      2.90 o 
  -8   9   5        5.63       10.81      2.41 o 
  -7   9   5        0.02       -2.15      2.15 o 
  -6   9   5       88.22       91.81      3.47 o 
  -5   9   5      149.62      160.80      4.11 o 
  -4   9   5       11.46       17.75      2.03 o 
  -3   9   5        0.00        3.05      1.77 o 
  -2   9   5      156.04      146.38      3.62 o 
  -1   9   5      618.17      610.72      6.64 o 
   0   9   5       11.32       12.17      1.85 o 
   1   9   5      226.10      216.87      4.26 o 
   2   9   5     1080.34     1050.60      9.11 o 
   3   9   5        1.76        3.99      1.73 o 
   4   9   5      148.85      151.23      3.96 o 
   5   9   5      125.96      134.37      3.96 o 
   6   9   5        1.38       -0.49      2.07 o 
   7   9   5       10.90        9.01      2.34 o 
  -7  10   5      123.82      147.26      4.64 o 
  -6  10   5       51.69       48.65      3.01 o 
  -5  10   5       53.01       53.10      2.98 o 
  -4  10   5       25.23       25.51      2.37 o 
  -3  10   5      344.14      332.29      5.54 o 
  -2  10   5      152.67      144.30      3.84 o 
  -1  10   5      432.42      394.01      5.81 o 
   0  10   5      899.21      836.98      8.27 o 
   1  10   5      697.08      684.12      7.59 o 
   2  10   5       23.66       22.20      2.30 o 
   3  10   5       68.37       62.11      3.01 o 
   4  10   5      173.72      161.71      4.45 o 
   5  10   5        7.65        7.08      2.19 o 
   6  10   5       23.92       24.15      2.68 o 
  -6  11   5       25.92       32.67      2.86 o 
  -5  11   5        0.11       -2.07      2.07 o 
  -4  11   5        2.16        5.31      2.03 o 
  -3  11   5       16.66       23.59      2.37 o 
  -2  11   5      149.33      144.41      4.07 o 
  -1  11   5      307.91      289.15      5.43 o 
   0  11   5      360.95      348.77      5.81 o 
   1  11   5        2.87        1.39      2.03 o 
   2  11   5      125.09      119.82      3.88 o 
   3  11   5      160.63      172.87      4.56 o 
   4  11   5        8.83       11.95      2.41 o 
   5  11   5        5.48        6.67      2.26 o 
  -5  12   5        6.21        4.71      2.41 o 
  -4  12   5       13.39       21.18      2.60 o 
  -3  12   5        0.03        3.66      2.07 o 
  -2  12   5       78.89       86.64      3.50 o 
  -1  12   5       63.82       47.90      3.09 o 
   0  12   5       11.84        0.41      2.26 o 
   1  12   5       45.31       38.14      2.86 o 
   2  12   5       75.07       63.54      3.32 o 
   3  12   5       13.34       15.60      2.52 o 
   4  12   5       27.72       27.81      2.79 o 
  -4  13   5        0.00        2.98      2.34 o 
  -3  13   5        3.85        5.50      2.64 o 
  -2  13   5       68.93       67.53      3.50 o 
  -1  13   5        4.82        6.14      2.30 o 
   0  13   5       53.79       43.71      3.20 o 
   1  13   5       49.97       57.17      3.28 o 
   2  13   5       14.48        7.54      2.49 o 
   3  13   5       21.41       14.96      2.64 o 
 -10   0   6       12.65       13.87      2.26 o 
  -9   0   6       21.85       17.90      2.19 o 
  -8   0   6       10.87       13.53      1.77 o 
  -7   0   6      529.50      491.08      5.89 o 
  -6   0   6       79.58       79.64      2.37 o 
  -5   0   6     1829.59     1777.46      9.29 o 
  -4   0   6      660.10      605.78      4.95 o 
  -3   0   6     3098.02     2880.05     10.29 o 
  -2   0   6      285.80      276.02      2.87 o 
   0   0   6     1530.54     1454.59      6.43 o 
   1   0   6       46.05       59.44      1.55 o 
   2   0   6       46.86       34.30      1.36 o 
   3   0   6       18.40       32.22      1.47 o 
   4   0   6     2173.73     2094.31     10.48 o 
   5   0   6     1626.85     1614.00      9.96 o 
   6   0   6     4982.65     4856.27     19.86 o 
   7   0   6      370.99      340.64      5.51 o 
   8   0   6       59.46       60.41      2.94 o 
   9   0   6       23.43       17.75      2.52 o 
 -10   1   6      163.80      149.95      4.52 o 
  -9   1   6        1.29        7.35      1.77 o 
  -8   1   6       17.42       15.19      1.88 o 
  -7   1   6       19.13       15.34      1.77 o 
  -6   1   6      195.17      193.91      3.51 o 
  -5   1   6      327.21      286.34      3.85 o 
  -4   1   6      546.64      560.60      4.80 o 
  -3   1   6       26.62       32.00      1.32 o 
  -2   1   6       63.76       66.49      1.62 o 
  -1   1   6      146.74      132.61      2.04 o 
   0   1   6        0.75        6.67      0.94 o 
   1   1   6      114.40       98.90      1.89 o 
   2   1   6       36.25       42.32      1.47 o 
   3   1   6      679.89      725.08      5.63 o 
   4   1   6      850.13      825.62      6.54 o 
   5   1   6      273.75      266.21      4.19 o 
   6   1   6      595.61      587.72      6.64 o 
   7   1   6      591.83      540.14      6.98 o 
   8   1   6       14.69       10.59      2.03 o 
   9   1   6        0.58        2.52      1.96 o 
 -10   2   6        0.65        0.26      2.26 o 
  -9   2   6       50.48       60.22      3.01 o 
  -8   2   6      196.07      187.44      4.11 o 
  -7   2   6      117.57      103.24      2.94 o 
  -6   2   6       85.81       83.30      2.49 o 
  -5   2   6      231.69      240.34      3.58 o 
  -4   2   6     1543.48     1592.72      8.38 o 
  -3   2   6      402.86      370.96      3.74 o 
  -2   2   6     4390.39     4703.12     14.38 o 
   0   2   6      387.67      374.80      3.40 o 
   1   2   6     2549.24     2400.75      9.31 o 
   2   2   6     1273.17     1281.28      7.12 o 
   3   2   6        8.98        6.29      1.13 o 
   4   2   6     1335.08     1270.08      8.29 o 
   5   2   6        9.34        6.52      1.54 o 
   6   2   6      929.64      905.72      8.23 o 
   7   2   6      264.98      270.57      4.98 o 
   8   2   6        0.19       -1.88      1.88 o 
   9   2   6       92.22       83.59      3.66 o 
 -10   3   6       35.21       35.88      2.94 o 
  -9   3   6       16.64       13.83      2.30 o 
  -8   3   6       23.64       36.10      2.34 o 
  -7   3   6       77.81       72.21      2.71 o 
  -6   3   6       59.51       77.67      2.53 o 
  -5   3   6      573.95      563.68      5.51 o 
  -4   3   6       52.37       54.84      1.85 o 
  -3   3   6        3.70        5.05      1.06 o 
  -2   3   6     2951.55     3218.59     11.54 o 
  -1   3   6     2957.27     2961.47     10.59 o 
   0   3   6     2684.67     2706.46     10.85 o 
   1   3   6       33.14       28.04      1.36 o 
   2   3   6      829.57      794.93      5.82 o 
   3   3   6      526.34      554.69      5.17 o 
   4   3   6      102.46      114.51      2.79 o 
   5   3   6        0.39       -0.30      1.28 o 
   6   3   6      502.46      493.78      6.26 o 
   7   3   6        0.01       -1.66      1.66 o 
   8   3   6        0.05       -0.75      1.85 o 
   9   3   6       11.83       17.60      2.45 o 
 -10   4   6        9.20       12.02      2.52 o 
  -9   4   6       21.64       18.80      2.49 o 
  -8   4   6      170.19      187.09      4.34 o 
  -7   4   6      327.71      345.98      5.32 o 
  -6   4   6      304.98      309.60      4.64 o 
  -5   4   6        8.83       14.73      1.47 o 
  -4   4   6      280.34      343.73      4.19 o 
  -3   4   6      189.04      220.64      3.21 o 
  -2   4   6        3.73        3.47      1.13 o 
  -1   4   6      221.19      235.89      3.09 o 
   0   4   6       97.54      126.06      2.34 o 
   1   4   6      408.79      369.42      3.89 o 
   2   4   6     1380.27     1415.64      8.11 o 
   3   4   6       13.03       11.61      1.39 o 
   4   4   6      387.10      386.17      4.87 o 
   5   4   6        2.09        3.88      1.43 o 
   6   4   6       24.41       26.68      2.07 o 
   7   4   6      172.88      160.21      4.11 o 
   8   4   6        7.81        9.72      2.07 o 
   9   4   6        0.86        2.00      2.07 o 
 -10   5   6       14.12        8.97      2.56 o 
  -9   5   6        2.80        3.32      2.19 o 
  -8   5   6      162.97      193.68      4.60 o 
  -7   5   6        7.82       10.89      2.00 o 
  -6   5   6      491.25      492.52      6.07 o 
  -5   5   6       21.02       20.01      1.66 o 
  -4   5   6        3.75        2.37      1.36 o 
  -3   5   6      135.25      170.63      3.09 o 
  -2   5   6      539.61      499.11      4.83 o 
  -1   5   6       71.43       73.46      2.07 o 
   0   5   6      443.36      414.66      4.38 o 
   1   5   6      231.27      235.83      3.43 o 
   2   5   6      199.54      198.38      3.32 o 
   3   5   6      544.06      557.61      5.74 o 
   4   5   6       11.38        8.78      1.51 o 
   5   5   6        8.97       13.83      1.73 o 
   6   5   6       57.40       55.10      2.64 o 
   7   5   6       23.68       22.12      2.26 o 
   8   5   6      129.48      113.26      4.00 o 
  -9   6   6      195.75      235.75      5.47 o 
  -8   6   6        8.46       12.85      2.41 o 
  -7   6   6       13.85       12.89      2.26 o 
  -6   6   6       99.37       96.30      3.24 o 
  -5   6   6       29.31       21.18      1.88 o 
  -4   6   6       25.29       38.02      1.96 o 
  -3   6   6      204.45      245.43      3.81 o 
  -2   6   6     1319.09     1407.73      8.56 o 
  -1   6   6      233.19      261.31      3.70 o 
   0   6   6        4.00        7.31      1.28 o 
   1   6   6       27.24       39.72      1.85 o 
   2   6   6      569.94      563.24      5.66 o 
   3   6   6      230.04      246.11      4.11 o 
   4   6   6      136.29      132.73      3.28 o 
   5   6   6      261.02      244.37      4.56 o 
   6   6   6       23.03       19.07      2.19 o 
   7   6   6      111.29      107.27      3.73 o 
   8   6   6       20.74       25.17      2.52 o 
  -9   7   6        1.78        6.26      2.37 o 
  -8   7   6      137.29      126.08      4.15 o 
  -7   7   6       47.69       54.42      3.05 o 
  -6   7   6       31.19       38.40      2.52 o 
  -5   7   6      739.78      798.61      7.74 o 
  -4   7   6        4.70       10.32      1.54 o 
  -3   7   6        4.99        8.33      1.43 o 
  -2   7   6      312.29      320.79      4.45 o 
  -1   7   6      229.95      222.22      3.70 o 
   0   7   6      111.38      110.29      2.75 o 
   1   7   6      148.17      156.26      3.28 o 
   2   7   6       69.24       70.67      2.41 o 
   3   7   6       32.15       34.52      2.07 o 
   4   7   6        1.52        7.69      1.62 o 
   5   7   6      219.00      204.19      4.45 o 
   6   7   6      159.90      155.38      4.18 o 
   7   7   6       16.11       12.21      2.26 o 
   8   7   6       16.51       19.52      2.49 o 
  -9   8   6       34.28       40.02      3.32 o 
  -8   8   6        3.54        5.31      2.34 o 
  -7   8   6       31.35       36.48      2.64 o 
  -6   8   6       22.20       20.42      2.49 o 
  -5   8   6        6.01        3.84      2.00 o 
  -4   8   6       95.95      121.48      3.28 o 
  -3   8   6        5.74        5.54      1.62 o 
  -2   8   6       13.08       11.27      1.58 o 
  -1   8   6       16.99       15.94      1.77 o 
   0   8   6        2.06        3.05      1.43 o 
   1   8   6      820.39      735.18      7.37 o 
   2   8   6      238.53      238.41      4.30 o 
   3   8   6        0.10       -1.73      1.73 o 
   4   8   6       27.88       28.00      2.34 o 
   5   8   6      170.01      173.93      4.45 o 
   6   8   6       54.34       45.64      2.90 o 
   7   8   6        2.41        5.88      2.11 o 
  -8   9   6        2.33        2.83      2.26 o 
  -7   9   6        6.29       10.14      2.22 o 
  -6   9   6       24.28       25.10      2.45 o 
  -5   9   6        2.20        3.43      1.92 o 
  -4   9   6       15.28       12.85      1.96 o 
  -3   9   6       71.78       58.72      2.68 o 
  -2   9   6        0.69        2.41      1.62 o 
  -1   9   6       10.15       13.11      1.85 o 
   0   9   6      328.00      294.43      4.90 o 
   1   9   6       13.70        9.80      2.11 o 
   2   9   6     1356.91     1334.62     10.55 o 
   3   9   6        2.30        1.02      1.85 o 
   4   9   6       16.25       14.43      2.30 o 
   5   9   6       57.96       51.37      2.90 o 
   6   9   6        0.03       -1.13      1.96 o 
   7   9   6        4.12       -2.30      2.30 o 
  -7  10   6        2.30        2.86      2.22 o 
  -6  10   6        3.22       -0.45      2.15 o 
  -5  10   6       68.37       57.43      3.05 o 
  -4  10   6       14.11       13.94      2.22 o 
  -3  10   6      375.10      346.68      5.73 o 
  -2  10   6        5.39        6.18      1.85 o 
  -1  10   6       84.36       72.40      3.05 o 
   0  10   6      915.23      947.94      8.88 o 
   1  10   6      124.04      122.46      3.66 o 
   2  10   6        1.18        4.52      1.92 o 
   3  10   6      130.46      131.77      3.92 o 
   4  10   6       96.18       99.54      3.66 o 
   5  10   6        0.43        3.81      2.07 o 
   6  10   6        0.45        2.41      2.03 o 
  -6  11   6       80.64       93.05      3.99 o 
  -5  11   6        3.98        4.37      2.19 o 
  -4  11   6       14.42       25.40      2.49 o 
  -3  11   6      104.43       97.13      3.62 o 
  -2  11   6        0.07        3.54      1.96 o 
  -1  11   6       60.50       62.86      3.05 o 
   0  11   6        0.01       -2.07      2.07 o 
   1  11   6      201.79      181.56      4.52 o 
   2  11   6        7.67       11.04      2.19 o 
   3  11   6       49.53       51.29      3.05 o 
   4  11   6       23.87       21.89      2.56 o 
   5  11   6        5.25       -2.22      2.22 o 
  -5  12   6       17.54       17.52      2.68 o 
  -4  12   6       13.52       16.24      2.45 o 
  -3  12   6        7.98        2.60      2.11 o 
  -2  12   6       75.77       77.03      3.50 o 
  -1  12   6       10.29       13.19      2.26 o 
   0  12   6        3.13        1.88      2.22 o 
   1  12   6       69.00       61.50      3.17 o 
   2  12   6      161.88      156.99      4.49 o 
   3  12   6       89.02       96.67      3.88 o 
   4  12   6       69.19       68.25      3.66 o 
  -3  13   6        0.02        3.20      2.41 o 
  -2  13   6        0.51        0.75      2.22 o 
  -1  13   6        1.63        5.95      2.15 o 
   0  13   6        7.90       11.98      2.37 o 
   1  13   6       11.30       14.09      2.45 o 
   2  13   6        2.03        3.92      2.45 o 
 -10   1   7       16.13        9.16      2.41 o 
  -9   1   7       37.28       38.78      2.52 o 
  -8   1   7       63.54       58.60      2.60 o 
  -7   1   7        0.07        2.52      1.39 o 
  -6   1   7        0.35        2.52      1.21 o 
  -5   1   7      479.00      442.82      4.76 o 
  -4   1   7      391.18      415.97      4.30 o 
  -3   1   7      466.75      503.21      4.34 o 
  -2   1   7      701.69      660.66      4.73 o 
  -1   1   7      205.07      176.62      2.49 o 
   0   1   7       60.93       58.42      1.62 o 
   1   1   7      499.23      449.37      4.00 o 
   2   1   7     1447.63     1526.41      8.04 o 
   3   1   7        1.88        1.43      1.13 o 
   4   1   7       22.04       19.60      1.62 o 
   5   1   7      314.09      326.99      4.71 o 
   6   1   7     1017.11     1004.86      8.88 o 
   7   1   7       95.52       81.07      3.20 o 
   8   1   7       64.56       63.39      3.13 o 
   9   1   7        0.44       -1.47      2.11 o 
 -10   2   7      103.04       91.40      3.81 o 
  -9   2   7       83.30      102.74      3.58 o 
  -8   2   7      165.08      148.98      3.85 o 
  -7   2   7       12.05       15.53      1.73 o 
  -6   2   7       91.57       94.42      2.71 o 
  -5   2   7       59.99       68.18      2.15 o 
  -4   2   7       67.07       58.99      1.92 o 
  -3   2   7        2.54        1.21      1.09 o 
  -2   2   7     6300.32     6617.93     27.36 o 
  -1   2   7     2179.09     2148.24      8.76 o 
   0   2   7     1610.88     1701.22      7.75 o 
   1   2   7     1396.03     1439.79      7.47 o 
   2   2   7      982.11     1013.95      6.62 o 
   3   2   7       84.41       77.01      2.15 o 
   4   2   7      209.35      216.06      3.70 o 
   5   2   7       44.50       40.66      2.15 o 
   6   2   7       29.19       24.95      2.22 o 
   7   2   7       37.63       35.72      2.52 o 
   8   2   7       98.53       99.84      3.66 o 
   9   2   7       26.45       21.37      2.60 o 
 -10   3   7      172.72      194.01      5.13 o 
  -9   3   7        8.71        5.35      2.07 o 
  -8   3   7       47.10       50.35      2.64 o 
  -7   3   7       11.25        9.53      1.70 o 
  -6   3   7       26.82       27.51      1.81 o 
  -5   3   7      162.09      172.41      3.24 o 
  -4   3   7        0.65        2.98      1.17 o 
  -3   3   7      568.81      640.90      5.25 o 
  -2   3   7      267.24      270.31      3.36 o 
  -1   3   7      218.29      253.89      3.13 o 
   0   3   7        6.08        9.80      1.13 o 
   1   3   7     1562.54     1581.96      8.08 o 
   2   3   7      990.30      980.02      6.66 o 
   3   3   7      328.55      314.62      4.19 o 
   4   3   7       15.33       16.92      1.54 o 
   5   3   7       15.96       17.90      1.73 o 
   6   3   7      514.20      494.22      6.41 o 
   7   3   7        0.29        1.17      1.70 o 
   8   3   7      110.06      104.51      3.81 o 
   9   3   7       89.36       85.29      3.73 o 
 -10   4   7       12.99       18.73      2.75 o 
  -9   4   7       22.64       24.68      2.52 o 
  -8   4   7       11.63        7.05      2.07 o 
  -7   4   7      555.27      563.80      6.72 o 
  -6   4   7      167.10      175.34      3.62 o 
  -5   4   7       15.03       18.13      1.66 o 
  -4   4   7      271.59      281.40      3.92 o 
  -3   4   7       43.58       44.77      1.85 o 
  -2   4   7     3135.49     3274.88     12.40 o 
  -1   4   7     2509.54     2748.10     11.65 o 
   0   4   7      564.00      595.46      4.99 o 
   1   4   7      510.45      548.79      4.98 o 
   2   4   7       60.93       60.98      2.07 o 
   3   4   7       70.61       72.48      2.26 o 
   4   4   7       15.53       16.43      1.58 o 
   5   4   7       41.04       36.22      2.19 o 
   6   4   7       17.86       16.32      2.07 o 
   7   4   7        2.64        5.20      1.85 o 
   8   4   7        0.67       -0.26      1.92 o 
 -10   5   7       13.90       15.94      2.71 o 
  -9   5   7       11.60       17.71      2.56 o 
  -8   5   7        6.61       11.08      2.07 o 
  -7   5   7       29.41       34.71      2.37 o 
  -6   5   7     1325.73     1390.24     10.10 o 
  -5   5   7        0.78       -0.19      1.39 o 
  -4   5   7      611.92      605.71      5.97 o 
  -3   5   7       60.90       71.95      2.22 o 
  -2   5   7     1859.89     1831.24      9.56 o 
  -1   5   7     2048.55     2128.45     10.21 o 
   0   5   7      144.37      116.42      2.56 o 
   1   5   7      293.84      311.91      4.00 o 
   2   5   7      178.62      175.93      3.24 o 
   3   5   7      839.64      908.69      7.44 o 
   4   5   7       54.70       55.25      2.34 o 
   5   5   7      125.66      116.28      3.32 o 
   6   5   7      106.27      104.48      3.51 o 
   7   5   7        1.96        4.63      1.92 o 
   8   5   7       15.84       15.07      2.30 o 
  -9   6   7        1.24        3.99      2.34 o 
  -8   6   7       66.35       64.41      3.17 o 
  -7   6   7      509.82      558.89      7.24 o 
  -6   6   7     1026.45     1069.69      9.26 o 
  -5   6   7        7.76        6.86      1.70 o 
  -4   6   7       11.75        9.99      1.54 o 
  -3   6   7      146.25      165.54      3.32 o 
  -2   6   7      121.87      122.36      2.86 o 
  -1   6   7       21.37       19.75      1.66 o 
   0   6   7       93.78      105.69      2.60 o 
   1   6   7       78.03       74.33      2.37 o 
   2   6   7        1.54        3.88      1.47 o 
   3   6   7      102.73       93.93      2.83 o 
   4   6   7        4.93        9.53      1.62 o 
   5   6   7       12.79       19.37      2.03 o 
   6   6   7       14.03       19.10      2.22 o 
   7   6   7        0.23       -0.49      1.88 o 
   8   6   7       19.47       21.03      2.60 o 
  -9   7   7       77.66       82.53      3.92 o 
  -8   7   7       30.50       40.55      2.98 o 
  -7   7   7      147.16      161.93      4.30 o 
  -6   7   7       95.70      104.25      3.43 o 
  -5   7   7      739.95      791.25      7.89 o 
  -4   7   7      203.24      187.04      3.81 o 
  -3   7   7       32.90       47.67      2.22 o 
  -2   7   7       20.50       15.94      1.70 o 
  -1   7   7       35.89       32.82      1.96 o 
   0   7   7       37.03       42.40      2.00 o 
   1   7   7       33.75       33.69      1.92 o 
   2   7   7       86.57       90.95      2.79 o 
   3   7   7       74.43       82.58      2.79 o 
   4   7   7      125.89      135.73      3.54 o 
   5   7   7      146.07      137.70      3.88 o 
   6   7   7        1.26        0.41      2.03 o 
   7   7   7       42.83       28.90      2.71 o 
  -8   8   7       85.78       93.99      3.88 o 
  -7   8   7        0.08       -2.03      2.03 o 
  -6   8   7      448.24      450.16      6.60 o 
  -5   8   7      309.77      308.09      5.39 o 
  -4   8   7       24.89       24.00      2.22 o 
  -3   8   7        8.57        5.58      1.77 o 
  -2   8   7       84.63       84.88      2.75 o 
  -1   8   7       13.12       18.77      1.81 o 
   0   8   7       54.30       55.21      2.34 o 
   1   8   7      682.11      661.94      6.98 o 
   2   8   7       13.86       15.11      1.92 o 
   3   8   7      222.29      225.80      4.52 o 
   4   8   7      540.82      556.89      7.13 o 
   5   8   7      150.79      139.24      4.18 o 
   6   8   7       30.06       38.17      2.83 o 
   7   8   7        5.11        6.86      2.26 o 
  -8   9   7        2.38        4.90      2.41 o 
  -7   9   7       53.99       63.46      3.24 o 
  -6   9   7       42.47       44.02      2.94 o 
  -5   9   7        0.89       -1.32      1.85 o 
  -4   9   7      298.48      303.67      5.28 o 
  -3   9   7        2.29        3.05      1.73 o 
  -2   9   7       98.10       92.19      3.05 o 
  -1   9   7       44.15       42.36      2.34 o 
   0   9   7      164.55      141.89      3.62 o 
   1   9   7      643.56      637.29      7.21 o 
   2   9   7     1226.58     1186.25     10.28 o 
   3   9   7       18.32       18.88      2.37 o 
   4   9   7      105.63      102.97      3.62 o 
   5   9   7        4.37       -2.00      2.00 o 
   6   9   7        7.97       10.32      2.26 o 
  -7  10   7        2.41        0.41      2.34 o 
  -6  10   7      112.55      114.35      4.00 o 
  -5  10   7      158.66      183.46      4.60 o 
  -4  10   7        0.01       -1.39      1.85 o 
  -3  10   7      600.74      566.66      7.28 o 
  -2  10   7       24.27       22.20      2.37 o 
  -1  10   7       71.50       61.62      2.94 o 
   0  10   7      717.37      696.99      7.89 o 
   1  10   7       46.63       46.84      2.71 o 
   2  10   7       39.14       34.33      2.68 o 
   3  10   7      315.08      288.77      5.58 o 
   4  10   7      192.99      184.41      4.79 o 
   5  10   7       12.61       15.56      2.45 o 
   6  10   7       10.12       19.78      2.64 o 
  -6  11   7       69.17       61.84      3.43 o 
  -5  11   7        6.05        8.37      2.37 o 
  -4  11   7        0.01       -2.03      2.15 o 
  -3  11   7       74.56       51.78      3.05 o 
  -2  11   7        7.00        5.99      2.11 o 
  -1  11   7      232.59      233.82      5.01 o 
   0  11   7        9.93        5.24      2.11 o 
   1  11   7      143.46      121.98      3.92 o 
   2  11   7       11.62       11.46      2.30 o 
   3  11   7      125.45      125.13      4.18 o 
   4  11   7        2.17        3.09      2.19 o 
   5  11   7        4.15       -2.45      2.45 o 
  -5  12   7        4.25       12.17      2.45 o 
  -4  12   7       26.57       24.42      2.68 o 
  -3  12   7        0.00        1.06      2.07 o 
  -2  12   7       53.42       57.70      3.17 o 
  -1  12   7       76.00       59.62      3.20 o 
   0  12   7        0.23       -0.41      2.03 o 
   1  12   7        8.80       12.77      2.26 o 
   2  12   7        0.00       -1.32      2.37 o 
   3  12   7      172.78      160.92      4.94 o 
  -3  13   7        0.42       -0.98      2.34 o 
  -2  13   7        3.82        4.75      2.34 o 
  -1  13   7        4.47       10.02      2.37 o 
   0  13   7        3.75       -1.70      2.30 o 
   1  13   7        2.87        1.70      2.34 o 
   2  13   7       97.61       88.57      3.96 o 
 -10   0   8      233.99      213.34      5.13 o 
  -9   0   8      246.11      219.65      4.94 o 
  -8   0   8       37.67       32.07      2.22 o 
  -7   0   8       54.01       47.86      2.26 o 
  -6   0   8      190.48      171.28      3.39 o 
  -5   0   8        0.07       10.25      1.36 o 
  -4   0   8     2000.05     1888.61      9.45 o 
  -3   0   8      246.74      298.67      3.55 o 
  -2   0   8     1004.69      938.90      5.91 o 
   0   0   8      321.79      298.32      3.36 o 
   1   0   8       32.31       25.25      1.39 o 
   2   0   8      162.91      202.21      3.13 o 
   3   0   8      478.67      449.27      4.83 o 
   4   0   8        9.68        9.80      1.39 o 
   5   0   8      126.08      121.07      3.17 o 
   6   0   8      832.89      867.80      8.57 o 
   7   0   8      405.88      409.82      6.37 o 
   8   0   8      532.98      499.61      7.43 o 
   9   0   8       77.17       82.23      3.77 o 
 -10   1   8        0.04        4.67      2.07 o 
  -9   1   8        2.59       -1.85      1.85 o 
  -8   1   8       22.58       23.82      2.11 o 
  -7   1   8       75.87       77.41      2.75 o 
  -6   1   8      194.75      197.30      3.66 o 
  -5   1   8       73.56       71.61      2.22 o 
  -4   1   8       93.64      105.21      2.41 o 
  -3   1   8      807.80      815.50      5.82 o 
  -2   1   8      267.20      254.88      3.17 o 
  -1   1   8     1526.67     1568.18      7.63 o 
   1   1   8      271.50      318.36      3.62 o 
   2   1   8      633.69      684.65      5.63 o 
   3   1   8      170.37      178.41      3.20 o 
   4   1   8        0.02       -0.75      1.24 o 
   5   1   8      107.60      104.29      2.98 o 
   6   1   8        5.09        7.20      2.00 o 
   7   1   8       45.92       35.39      2.56 o 
   8   1   8       58.09       57.81      3.20 o 
   9   1   8       52.03       39.72      3.13 o 
 -10   2   8      155.28      159.40      4.60 o 
  -9   2   8      150.01      161.22      4.33 o 
  -8   2   8        3.41        7.61      1.88 o 
  -7   2   8        0.32       -1.47      1.47 o 
  -6   2   8      529.35      528.66      5.89 o 
  -5   2   8       53.43       49.97      2.00 o 
  -4   2   8      359.39      347.09      4.15 o 
  -3   2   8       88.47       93.75      2.26 o 
  -2   2   8     2611.74     2632.18     10.67 o 
  -1   2   8      640.69      693.29      5.21 o 
   0   2   8      425.74      397.34      4.00 o 
   1   2   8       57.22       63.06      1.88 o 
   2   2   8       83.45       96.98      2.34 o 
   3   2   8      293.99      289.83      4.00 o 
   4   2   8      217.63      193.81      3.66 o 
   5   2   8        0.00        0.30      1.47 o 
   6   2   8        0.04       -0.87      1.77 o 
   7   2   8       14.59       14.81      2.19 o 
   8   2   8       72.39       74.58      3.47 o 
 -10   3   8      119.85      134.10      4.41 o 
  -9   3   8       20.08       25.29      2.37 o 
  -8   3   8        4.36       13.68      2.07 o 
  -7   3   8        8.21        8.82      1.85 o 
  -6   3   8       90.09       77.83      2.64 o 
  -5   3   8       57.28       65.99      2.26 o 
  -4   3   8       26.48       17.98      1.43 o 
  -3   3   8     2073.34     2089.77     10.63 o 
  -2   3   8     2699.77     2817.97     11.89 o 
  -1   3   8       11.34       13.49      1.28 o 
   0   3   8      658.93      644.47      5.21 o 
   1   3   8      260.07      293.53      3.70 o 
   2   3   8     1297.29     1308.42      8.14 o 
   3   3   8      214.34      232.99      3.73 o 
   4   3   8       10.31        8.63      1.54 o 
   5   3   8      512.44      526.97      6.30 o 
   6   3   8      219.98      230.51      4.67 o 
   7   3   8       11.50       14.51      2.03 o 
   8   3   8       31.67       35.16      2.71 o 
 -10   4   8       18.81       20.69      2.75 o 
  -9   4   8      216.83      227.21      5.24 o 
  -8   4   8        2.54        0.60      2.03 o 
  -7   4   8       34.96       36.93      2.37 o 
  -6   4   8       31.80       33.88      2.11 o 
  -5   4   8       40.36       44.73      2.11 o 
  -4   4   8      640.10      661.12      6.12 o 
  -3   4   8       49.40       46.21      1.92 o 
  -2   4   8     2534.11     2481.12     11.03 o 
  -1   4   8      132.13      174.02      2.98 o 
   0   4   8     1054.10     1117.87      7.23 o 
   1   4   8      303.07      348.22      4.19 o 
   2   4   8      499.17      516.95      5.32 o 
   3   4   8        7.95        7.50      1.43 o 
   4   4   8       64.16       61.73      2.41 o 
   5   4   8       77.60       62.11      2.68 o 
   6   4   8       94.25       94.83      3.39 o 
   7   4   8        5.51       10.51      2.03 o 
   8   4   8        4.41        2.71      2.19 o 
 -10   5   8       30.78       43.07      3.13 o 
  -9   5   8        0.13       -1.96      1.96 o 
  -8   5   8        2.82        4.82      2.11 o 
  -7   5   8      603.97      609.22      7.32 o 
  -6   5   8       42.45       39.08      2.41 o 
  -5   5   8      181.80      195.44      3.73 o 
  -4   5   8        0.01       -0.30      1.32 o 
  -3   5   8        0.08        3.47      1.39 o 
  -2   5   8      521.65      547.18      5.40 o 
  -1   5   8      391.97      448.88      4.87 o 
   0   5   8       12.97       22.95      1.66 o 
   1   5   8       69.04       65.66      2.15 o 
   2   5   8      283.92      289.95      4.22 o 
   3   5   8       16.79       16.39      1.62 o 
   4   5   8       15.81       19.48      1.88 o 
   5   5   8      105.55      119.29      3.43 o 
   6   5   8        2.82        6.14      1.92 o 
   7   5   8        1.12        3.13      2.00 o 
   8   5   8        7.87        9.91      2.30 o 
  -9   6   8        4.89       -0.72      2.30 o 
  -8   6   8        0.44        2.26      1.96 o 
  -7   6   8      566.86      619.62      7.70 o 
  -6   6   8      180.33      166.29      4.03 o 
  -5   6   8       29.07       36.14      2.26 o 
  -4   6   8       81.43       71.69      2.60 o 
  -3   6   8       66.20       53.59      2.19 o 
  -2   6   8     1067.39     1113.75      8.17 o 
  -1   6   8      468.72      477.35      5.21 o 
   0   6   8       19.65       13.94      1.58 o 
   1   6   8      256.83      259.94      4.15 o 
   2   6   8      258.16      254.43      4.22 o 
   3   6   8       13.99       16.88      1.81 o 
   4   6   8       71.74       86.46      2.90 o 
   5   6   8        0.02       -1.66      1.66 o 
   6   6   8       12.19       17.11      2.30 o 
   7   6   8        5.43        6.03      2.07 o 
   8   6   8        0.59        4.86      2.22 o 
  -9   7   8       58.02       77.26      3.58 o 
  -8   7   8       99.35      101.08      3.84 o 
  -7   7   8        1.27       -0.68      2.22 o 
  -6   7   8       83.15       86.19      3.32 o 
  -5   7   8      695.81      743.53      7.70 o 
  -4   7   8       33.37       34.14      2.22 o 
  -3   7   8      129.17      128.92      3.24 o 
  -2   7   8        2.32        3.28      1.47 o 
  -1   7   8       46.00       39.23      2.04 o 
   0   7   8        2.48       -0.41      1.47 o 
   1   7   8      139.65      144.98      3.35 o 
   2   7   8       87.77       86.42      2.83 o 
   3   7   8        0.17        2.41      1.66 o 
   4   7   8        0.22        1.77      1.73 o 
   5   7   8        0.06       -1.88      1.88 o 
   6   7   8       76.63       70.81      3.43 o 
   7   7   8       67.88       63.16      3.66 o 
  -8   8   8        1.66        6.10      2.34 o 
  -7   8   8       18.36       27.85      2.68 o 
  -6   8   8        9.60        2.94      2.07 o 
  -5   8   8      449.50      441.50      6.38 o 
  -4   8   8      152.29      152.33      3.88 o 
  -3   8   8     1202.06     1165.36      9.34 o 
  -2   8   8       46.16       32.33      2.11 o 
  -1   8   8      147.38      135.67      3.43 o 
   0   8   8       85.29       77.90      2.79 o 
   1   8   8       85.81       96.18      3.09 o 
   2   8   8        0.60       -1.21      1.70 o 
   3   8   8       40.89       38.17      2.45 o 
   4   8   8      337.51      349.39      5.85 o 
   5   8   8      255.87      234.70      5.20 o 
   6   8   8      171.02      162.73      4.64 o 
   7   8   8        0.51        4.75      2.30 o 
  -8   9   8        6.07        7.65      2.45 o 
  -7   9   8        0.54        2.56      2.07 o 
  -6   9   8        3.38        2.22      2.07 o 
  -5   9   8       16.84       13.41      2.19 o 
  -4   9   8       10.91        8.55      2.07 o 
  -3   9   8      363.72      342.04      5.47 o 
  -2   9   8       33.18       32.79      2.37 o 
  -1   9   8        0.02        1.77      1.77 o 
   0   9   8       30.44       28.64      2.30 o 
   1   9   8      236.62      242.02      4.83 o 
   2   9   8      167.57      174.16      4.26 o 
   3   9   8       21.63       16.39      2.34 o 
   4   9   8      282.78      280.45      5.73 o 
   5   9   8       41.00       43.11      2.90 o 
   6   9   8       26.49       31.73      2.86 o 
  -7  10   8        9.73       10.10      2.64 o 
  -6  10   8        5.20        3.62      2.37 o 
  -5  10   8      103.13      126.07      4.00 o 
  -4  10   8       43.77       41.94      2.86 o 
  -3  10   8       10.08        3.24      2.11 o 
  -2  10   8        4.96        5.39      2.07 o 
  -1  10   8       53.39       62.45      2.94 o 
   0  10   8      101.06       98.26      3.47 o 
   1  10   8        0.44        0.34      2.00 o 
   2  10   8       35.03       32.97      2.71 o 
   3  10   8      154.21      145.72      4.37 o 
   4  10   8       17.02       16.96      2.60 o 
   5  10   8        2.67        5.20      2.07 o 
  -6  11   8       14.65        9.53      2.49 o 
  -5  11   8       10.15       12.62      2.34 o 
  -4  11   8        0.96        2.00      1.96 o 
  -3  11   8      122.94      109.49      3.84 o 
  -2  11   8        0.72       -0.53      2.07 o 
  -1  11   8        7.76        9.35      2.30 o 
   0  11   8        0.94        5.39      2.19 o 
   1  11   8        3.54        1.36      2.11 o 
   2  11   8       88.73       87.70      3.62 o 
   3  11   8       10.54       14.13      2.45 o 
   4  11   8        0.02        1.21      2.11 o 
  -5  12   8        1.49        0.30      2.34 o 
  -4  12   8        3.34        5.50      2.26 o 
  -3  12   8       11.01       11.57      2.45 o 
  -2  12   8        6.61       12.47      2.30 o 
  -1  12   8        3.18       -1.36      2.11 o 
   0  12   8       47.39       44.54      3.01 o 
   1  12   8        6.73       -0.72      2.26 o 
   2  12   8        0.70        1.54      2.15 o 
   3  12   8      198.82      182.56      5.16 o 
  -2  13   8       37.03       46.80      3.13 o 
  -1  13   8       42.27       47.33      3.20 o 
   0  13   8        6.26        8.37      2.37 o 
   1  13   8       24.88       19.22      2.86 o 
 -10   1   9       38.02       35.84      2.90 o 
  -9   1   9        0.27       -1.85      1.85 o 
  -8   1   9        0.12       -1.13      1.77 o 
  -7   1   9        7.03        5.20      1.58 o 
  -6   1   9      446.47      422.39      5.28 o 
  -5   1   9      180.19      164.42      3.20 o 
  -4   1   9       61.05       46.13      1.85 o 
  -3   1   9     1163.18     1163.95      7.31 o 
  -2   1   9      222.45      222.33      3.17 o 
  -1   1   9      674.92      727.05      5.48 o 
   0   1   9       80.73       87.00      2.11 o 
   1   1   9       23.33       21.29      1.47 o 
   2   1   9      569.80      570.86      5.36 o 
   3   1   9        8.72       10.81      1.39 o 
   4   1   9       71.96       76.70      2.53 o 
   5   1   9       15.27       15.30      1.92 o 
   6   1   9        0.68        2.64      1.85 o 
   7   1   9       26.84       28.04      2.49 o 
   8   1   9        7.08        2.00      2.15 o 
 -10   2   9       36.23       28.75      2.79 o 
  -9   2   9       44.05       40.47      2.90 o 
  -8   2   9      105.40      112.62      3.66 o 
  -7   2   9      101.18      105.46      3.20 o 
  -6   2   9      316.88      312.36      4.68 o 
  -5   2   9       62.18       58.94      2.19 o 
  -4   2   9      217.32      186.10      3.24 o 
  -3   2   9      136.62      142.36      2.75 o 
  -2   2   9       85.91       64.38      2.00 o 
  -1   2   9       25.43       38.74      1.62 o 
   0   2   9      263.90      261.63      3.47 o 
   1   2   9      692.00      672.28      5.63 o 
   2   2   9       61.24       55.86      2.04 o 
   3   2   9      293.90      296.52      4.34 o 
   4   2   9       32.60       28.30      2.00 o 
   5   2   9        2.98        1.66      1.66 o 
   6   2   9      236.45      236.70      4.83 o 
   7   2   9        6.75        8.18      2.00 o 
   8   2   9        1.03       -1.92      1.92 o 
 -10   3   9       32.27       35.05      2.98 o 
  -9   3   9       16.26       16.66      2.41 o 
  -8   3   9      520.75      530.25      6.98 o 
  -7   3   9     1362.63     1378.32     10.55 o 
  -6   3   9       38.88       41.83      2.22 o 
  -5   3   9      295.73      302.14      4.41 o 
  -4   3   9        1.42        1.02      1.21 o 
  -3   3   9        8.64       15.45      1.51 o 
  -2   3   9     3882.14     3833.08     15.64 o 
  -1   3   9      196.12      205.10      3.21 o 
   0   3   9      415.41      416.20      4.45 o 
   1   3   9      537.54      582.92      5.40 o 
   2   3   9      246.83      243.81      3.81 o 
   3   3   9       51.86       65.09      2.34 o 
   4   3   9      184.11      181.11      3.69 o 
   5   3   9       38.54       36.03      2.34 o 
   6   3   9        1.36       -1.81      1.81 o 
   7   3   9        0.00       -1.70      1.70 o 
   8   3   9        4.64        6.37      2.26 o 
 -10   4   9       55.97       63.05      3.54 o 
  -9   4   9      231.79      241.77      5.39 o 
  -8   4   9       11.97       15.86      2.19 o 
  -7   4   9       50.09       50.39      2.71 o 
  -6   4   9      264.95      279.53      4.68 o 
  -5   4   9       49.58       51.29      2.26 o 
  -4   4   9      370.03      372.50      4.72 o 
  -3   4   9      477.16      539.44      5.43 o 
  -2   4   9      656.29      645.61      5.78 o 
  -1   4   9      667.43      692.08      5.89 o 
   0   4   9      335.09      340.89      4.23 o 
   1   4   9       30.28       54.04      2.07 o 
   2   4   9        7.65        8.55      1.51 o 
   3   4   9       58.51       60.87      2.34 o 
   4   4   9      140.35      138.34      3.43 o 
   5   4   9      139.12      124.47      3.62 o 
   6   4   9        3.44        2.30      1.96 o 
   7   4   9        0.80        3.47      1.92 o 
   8   4   9       12.34        9.46      2.41 o 
  -9   5   9       79.29       90.60      3.73 o 
  -8   5   9       38.83       38.21      2.79 o 
  -7   5   9      371.94      395.02      6.07 o 
  -6   5   9      111.21      105.69      3.28 o 
  -5   5   9        0.12        2.86      1.62 o 
  -4   5   9       77.89       79.22      2.60 o 
  -3   5   9      155.52      148.23      3.17 o 
  -2   5   9       43.42       39.50      1.96 o 
  -1   5   9        9.03       28.00      1.70 o 
   0   5   9      790.84      805.71      6.80 o 
   1   5   9        6.70       13.04      1.54 o 
   2   5   9        0.03        2.86      1.39 o 
   3   5   9      164.34      169.91      3.66 o 
   4   5   9        0.13        6.52      1.66 o 
   5   5   9       67.49       56.04      2.71 o 
   6   5   9        0.41       -1.85      1.85 o 
   7   5   9       41.98       45.75      2.98 o 
   8   5   9        0.65       -2.19      2.19 o 
  -9   6   9       65.72       80.31      3.77 o 
  -8   6   9        3.73        8.86      2.22 o 
  -7   6   9       47.50       59.92      2.98 o 
  -6   6   9       12.41       12.44      2.03 o 
  -5   6   9      231.44      219.06      4.30 o 
  -4   6   9      785.11      788.33      7.70 o 
  -3   6   9      147.73      150.07      3.36 o 
  -2   6   9      612.29      566.19      5.93 o 
  -1   6   9      169.34      173.08      3.43 o 
   0   6   9       57.91       53.37      2.22 o 
   1   6   9      169.28      163.58      3.47 o 
   2   6   9        3.92        5.12      1.51 o 
   3   6   9       25.45       32.67      2.07 o 
   4   6   9       28.76       19.18      2.07 o 
   5   6   9       22.61       20.39      2.19 o 
   6   6   9       13.73        7.20      2.11 o 
   7   6   9       35.95       39.72      2.86 o 
  -9   7   9        6.04        5.24      2.56 o 
  -8   7   9        0.30       -2.03      2.19 o 
  -7   7   9        1.16        8.14      2.15 o 
  -6   7   9        5.42       17.71      2.19 o 
  -5   7   9      306.94      295.50      5.17 o 
  -4   7   9        1.95        9.68      1.81 o 
  -3   7   9      731.33      714.40      7.21 o 
  -2   7   9        3.68        3.17      1.58 o 
  -1   7   9       75.23       65.65      2.53 o 
   0   7   9        1.11       -0.23      1.54 o 
   1   7   9      553.39      544.87      6.38 o 
   2   7   9        1.23        3.77      1.54 o 
   3   7   9       27.32       26.60      2.15 o 
   4   7   9       52.49       52.61      2.75 o 
   5   7   9      157.26      149.91      4.22 o 
   6   7   9       27.18       34.93      2.75 o 
   7   7   9       17.31       14.85      2.64 o 
  -8   8   9        8.52       13.60      2.49 o 
  -7   8   9      161.82      179.24      4.79 o 
  -6   8   9       52.21       50.72      2.83 o 
  -5   8   9       13.41       13.45      2.11 o 
  -4   8   9       21.65       18.24      2.07 o 
  -3   8   9      521.03      562.46      6.83 o 
  -2   8   9      118.26      111.16      3.32 o 
  -1   8   9       30.45       33.54      2.26 o 
   0   8   9      190.36      196.49      4.15 o 
   1   8   9      214.48      211.66      4.41 o 
   2   8   9      112.97      115.52      3.51 o 
   3   8   9       43.80       51.52      2.75 o 
   4   8   9      111.73      103.99      3.73 o 
   5   8   9       19.65        8.82      2.41 o 
   6   8   9       60.63       62.48      3.39 o 
  -8   9   9       24.16       27.13      2.90 o 
  -7   9   9        2.89        5.95      2.15 o 
  -6   9   9        6.19        8.86      2.22 o 
  -5   9   9        3.31        5.09      2.03 o 
  -4   9   9      140.69      124.50      3.77 o 
  -3   9   9        6.05        6.48      2.00 o 
  -2   9   9      110.66      116.01      3.58 o 
  -1   9   9      216.63      225.04      4.56 o 
   0   9   9      517.48      527.56      6.75 o 
   1   9   9       64.46       59.73      2.98 o 
   2   9   9       67.98       60.41      2.94 o 
   3   9   9       94.25       94.03      3.58 o 
   4   9   9       43.77       42.73      2.90 o 
   5   9   9       91.57       99.38      3.88 o 
   6   9   9       42.27       49.48      3.24 o 
  -7  10   9       12.82       28.00      2.90 o 
  -6  10   9        8.16       10.66      2.41 o 
  -5  10   9        4.13        1.02      2.11 o 
  -4  10   9       50.25       47.22      2.90 o 
  -3  10   9        9.13        9.50      2.19 o 
  -2  10   9       41.53       40.62      2.71 o 
  -1  10   9      282.38      263.26      5.17 o 
   0  10   9        9.36       16.24      2.22 o 
   1  10   9       82.79       84.76      3.43 o 
   2  10   9      258.38      242.58      5.28 o 
   3  10   9      120.48      123.59      4.11 o 
   4  10   9       36.54       43.94      3.13 o 
   5  10   9       45.18       46.05      3.09 o 
  -6  11   9       74.84       81.14      3.92 o 
  -5  11   9       18.16       23.51      2.68 o 
  -4  11   9        1.45       -1.39      2.15 o 
  -3  11   9      215.59      200.74      4.94 o 
  -2  11   9      206.96      214.65      5.05 o 
  -1  11   9        1.63        5.12      2.07 o 
   0  11   9        0.12        0.15      2.00 o 
   1  11   9      106.47       99.05      3.69 o 
   2  11   9       28.04       32.26      2.79 o 
   3  11   9        3.86        4.41      2.22 o 
   4  11   9       20.56       25.89      2.86 o 
  -4  12   9       12.01       17.71      2.68 o 
  -3  12   9       42.65       48.46      3.17 o 
  -2  12   9       41.39       51.36      3.17 o 
  -1  12   9        9.44       12.32      2.34 o 
   0  12   9        2.31        6.97      2.15 o 
   1  12   9        0.13        5.92      2.19 o 
   2  12   9       22.72       26.79      2.86 o 
 -10   0  10       64.36       73.22      3.58 o 
  -9   0  10      135.21      138.18      4.07 o 
  -8   0  10        1.47       -1.70      1.70 o 
  -7   0  10       85.87       73.98      2.75 o 
  -6   0  10      239.96      232.88      4.11 o 
  -5   0  10       54.01       55.25      2.22 o 
  -4   0  10       54.39       43.57      1.88 o 
  -3   0  10      278.90      251.74      3.62 o 
  -2   0  10       14.56       16.32      1.39 o 
  -1   0  10      844.04      903.28      6.43 o 
   0   0  10      288.99      296.04      3.85 o 
   1   0  10      902.14      963.51      6.92 o 
   2   0  10       42.08       39.12      1.85 o 
   3   0  10       57.72       50.73      2.15 o 
   4   0  10        1.10        3.62      1.54 o 
   5   0  10     1290.76     1326.59     10.55 o 
   6   0  10       52.49       57.66      2.79 o 
   7   0  10      187.64      187.65      4.83 o 
   8   0  10       89.35       80.05      3.73 o 
 -10   1  10        1.06       -0.94      2.07 o 
  -9   1  10        0.68       -1.81      1.81 o 
  -8   1  10       20.43       15.68      2.15 o 
  -7   1  10        4.78        4.18      1.66 o 
  -6   1  10       45.95       43.41      2.22 o 
  -5   1  10       20.55       11.49      1.55 o 
  -4   1  10      150.70      137.98      2.94 o 
  -3   1  10     1122.94     1099.88      7.45 o 
  -2   1  10       51.04       54.99      1.85 o 
  -1   1  10       13.77       22.23      1.47 o 
   0   1  10     1215.44     1240.41      7.80 o 
   1   1  10     1712.39     1734.57      9.48 o 
   2   1  10       56.60       65.24      2.19 o 
   3   1  10      209.81      214.58      3.81 o 
   4   1  10      113.91      107.54      3.05 o 
   5   1  10      432.82      462.02      6.22 o 
   6   1  10       24.12       22.84      2.30 o 
   7   1  10       19.89       17.33      2.34 o 
   8   1  10       19.98       31.58      2.71 o 
 -10   2  10       12.98       11.61      2.49 o 
  -9   2  10       21.40       19.75      2.41 o 
  -8   2  10      758.59      779.15      8.61 o 
  -7   2  10      214.12      225.46      4.52 o 
  -6   2  10      152.03      144.00      3.39 o 
  -5   2  10        6.70        5.50      1.47 o 
  -4   2  10       95.11       82.32      2.49 o 
  -3   2  10      125.60      156.86      2.98 o 
  -2   2  10      210.25      227.05      3.43 o 
  -1   2  10      227.86      213.38      3.28 o 
   0   2  10     1362.77     1429.11      8.37 o 
   1   2  10      753.09      790.71      6.42 o 
   2   2  10      273.71      276.07      4.07 o 
   3   2  10      426.11      451.91      5.43 o 
   4   2  10        1.05        2.68      1.51 o 
   5   2  10      416.22      416.39      5.96 o 
   6   2  10      186.22      177.52      4.34 o 
   7   2  10       23.39       21.82      2.45 o 
   8   2  10       33.91       29.24      2.83 o 
 -10   3  10       34.33       38.10      2.98 o 
  -9   3  10        2.49        2.07      2.15 o 
  -8   3  10      149.99      162.99      4.30 o 
  -7   3  10      824.55      844.92      8.46 o 
  -6   3  10       51.67       47.41      2.37 o 
  -5   3  10        0.32       -1.36      1.36 o 
  -4   3  10      191.86      194.82      3.51 o 
  -3   3  10       26.39       16.47      1.55 o 
  -2   3  10        0.16       -1.32      1.32 o 
  -1   3  10      422.41      389.68      4.53 o 
   0   3  10       66.80       87.21      2.37 o 
   1   3  10      350.78      370.23      4.56 o 
   2   3  10       40.57       36.93      1.96 o 
   3   3  10        9.89        9.99      1.58 o 
   4   3  10        0.48        2.41      1.51 o 
   5   3  10        4.39        4.94      1.88 o 
   6   3  10        9.90       10.48      2.22 o 
   7   3  10       27.53       29.13      2.60 o 
   8   3  10       15.20       16.88      2.68 o 
 -10   4  10       31.79       31.92      3.01 o 
  -9   4  10       19.03        7.12      2.56 o 
  -8   4  10       72.14       82.01      3.32 o 
  -7   4  10       66.07       76.88      3.17 o 
  -6   4  10       41.42       42.55      2.30 o 
  -5   4  10       19.08       22.16      1.85 o 
  -4   4  10      124.48      129.41      3.05 o 
  -3   4  10       59.85       70.51      2.41 o 
  -2   4  10      419.27      413.29      4.91 o 
  -1   4  10      165.35      144.89      3.02 o 
   0   4  10       23.43       25.78      1.81 o 
   1   4  10      689.00      660.25      6.27 o 
   2   4  10      797.71      827.97      7.29 o 
   3   4  10      164.59      174.43      3.73 o 
   4   4  10      204.45      194.95      4.11 o 
   5   4  10        0.00        3.47      1.92 o 
   6   4  10       37.56       31.39      2.45 o 
   7   4  10        5.81       10.55      2.22 o 
  -9   5  10      100.03       92.75      4.07 o 
  -8   5  10        7.32        6.75      2.22 o 
  -7   5  10       42.88       40.81      2.64 o 
  -6   5  10      153.93      152.55      3.81 o 
  -5   5  10        9.49       10.02      1.77 o 
  -4   5  10        0.63        3.54      1.51 o 
  -3   5  10      564.25      561.12      6.00 o 
  -2   5  10      634.33      636.02      6.19 o 
  -1   5  10        0.36        1.43      1.28 o 
   0   5  10       72.34       76.40      2.53 o 
   1   5  10        0.04       -1.36      1.36 o 
   2   5  10       23.48       26.53      1.85 o 
   3   5  10       12.97       15.64      1.81 o 
   4   5  10       88.47       73.95      2.90 o 
   5   5  10       92.60       86.53      3.28 o 
   6   5  10       46.51       47.37      2.86 o 
   7   5  10        9.53       10.74      2.26 o 
  -9   6  10        0.12       -2.19      2.19 o 
  -8   6  10        5.28       11.57      2.15 o 
  -7   6  10       98.59       99.20      3.54 o 
  -6   6  10       26.28       27.43      2.37 o 
  -5   6  10      254.89      246.52      4.64 o 
  -4   6  10      311.18      309.51      5.02 o 
  -3   6  10       20.78       30.11      2.15 o 
  -2   6  10      173.26      179.04      3.66 o 
  -1   6  10      360.63      365.02      4.94 o 
   0   6  10      165.12      148.91      3.32 o 
   1   6  10      390.88      398.24      5.32 o 
   2   6  10       94.17      100.41      3.02 o 
   3   6  10       22.53       22.46      1.92 o 
   4   6  10        1.68        1.51      1.81 o 
   5   6  10       14.74       10.48      2.03 o 
   6   6  10       58.69       64.22      3.20 o 
   7   6  10        0.15       -2.19      2.19 o 
  -9   7  10        0.71        1.24      2.22 o 
  -8   7  10       47.19       59.28      3.24 o 
  -7   7  10       62.55       60.07      3.09 o 
  -6   7  10        0.01       -0.68      1.85 o 
  -5   7  10        8.57        8.86      1.92 o 
  -4   7  10      335.68      307.97      5.17 o 
  -3   7  10     1085.94     1095.63      9.15 o 
  -2   7  10       45.03       51.63      2.52 o 
  -1   7  10       35.41       24.98      2.19 o 
   0   7  10      116.29      105.43      3.20 o 
   1   7  10      345.57      356.86      5.36 o 
   2   7  10      273.98      260.78      4.75 o 
   3   7  10        4.40        5.65      1.88 o 
   4   7  10       57.85       60.11      2.94 o 
   5   7  10       23.89       20.16      2.45 o 
   6   7  10        9.68       11.04      2.37 o 
  -8   8  10        4.20       -2.22      2.22 o 
  -7   8  10       31.28       31.24      2.86 o 
  -6   8  10       22.34       32.56      2.60 o 
  -5   8  10        6.33        2.94      2.00 o 
  -4   8  10      237.59      207.97      4.60 o 
  -3   8  10       95.01      104.14      3.35 o 
  -2   8  10      113.93      107.91      3.43 o 
  -1   8  10     1450.76     1427.91     11.08 o 
   0   8  10       92.91       91.02      3.28 o 
   1   8  10       59.20       50.58      2.83 o 
   2   8  10      354.88      377.51      5.85 o 
   3   8  10       55.45       55.40      2.83 o 
   4   8  10       29.54       31.43      2.60 o 
   5   8  10        8.27       11.91      2.71 o 
   6   8  10       35.46       37.23      3.09 o 
  -7   9  10        0.03       -1.81      2.26 o 
  -6   9  10      164.00      166.04      4.56 o 
  -5   9  10        0.07       -0.64      2.00 o 
  -4   9  10       13.69        9.68      2.15 o 
  -3   9  10        0.06        3.84      1.88 o 
  -2   9  10       53.85       57.81      2.83 o 
  -1   9  10      164.10      157.15      4.11 o 
   0   9  10      270.01      267.71      5.13 o 
   1   9  10       25.65       27.96      2.49 o 
   2   9  10       40.00       39.04      2.60 o 
   3   9  10       19.33       22.42      2.49 o 
   4   9  10       60.41       58.94      3.24 o 
   5   9  10       31.01       29.66      3.01 o 
  -6  10  10      150.78      166.15      4.79 o 
  -5  10  10       26.04       25.25      2.60 o 
  -4  10  10        1.86        5.46      2.11 o 
  -3  10  10      274.71      288.47      5.58 o 
  -2  10  10       13.75       13.41      2.26 o 
  -1  10  10        5.09        0.34      2.07 o 
   0  10  10        4.95       10.89      2.11 o 
   1  10  10       94.81       94.22      3.58 o 
   2  10  10        2.16       -1.77      2.07 o 
   3  10  10       33.58       32.82      2.83 o 
   4  10  10       69.38       72.58      3.66 o 
  -5  11  10       28.90       37.61      3.17 o 
  -4  11  10        1.37       -1.13      2.07 o 
  -3  11  10       37.29       36.82      2.94 o 
  -2  11  10       13.12       11.46      2.49 o 
  -1  11  10        0.01        3.13      2.15 o 
   0  11  10        3.55        1.36      2.11 o 
   1  11  10        0.35        3.13      2.07 o 
   2  11  10       27.25       34.48      2.94 o 
   3  11  10       14.16        8.25      2.30 o 
  -4  12  10       19.06       28.07      2.94 o 
  -3  12  10       29.05       26.87      2.79 o 
  -2  12  10        4.18        2.86      2.22 o 
  -1  12  10        0.99        0.04      2.15 o 
   0  12  10       48.94       61.28      3.35 o 
   1  12  10        5.25       -0.23      2.22 o 
 -10   1  11       16.10       13.60      2.52 o 
  -9   1  11       59.37       55.93      3.13 o 
  -8   1  11        6.50       10.17      2.03 o 
  -7   1  11       54.07       50.73      2.52 o 
  -6   1  11      201.41      196.80      3.96 o 
  -5   1  11       10.14       13.53      1.58 o 
  -4   1  11      631.94      628.90      6.15 o 
  -3   1  11       23.33       23.89      1.62 o 
  -2   1  11      425.69      412.39      4.64 o 
  -1   1  11      573.26      563.21      5.44 o 
   0   1  11       93.27       92.20      2.49 o 
   1   1  11      786.15      827.59      6.84 o 
   2   1  11       21.52       21.33      1.66 o 
   3   1  11        0.03        3.50      1.32 o 
   4   1  11       22.06       18.65      1.92 o 
   5   1  11       62.10       67.87      3.05 o 
   6   1  11        6.17        9.19      1.92 o 
   7   1  11       49.41       56.49      3.09 o 
 -10   2  11       22.99       22.80      2.75 o 
  -9   2  11        3.07        0.79      2.11 o 
  -8   2  11      165.47      161.56      4.30 o 
  -7   2  11       19.59       21.22      2.19 o 
  -6   2  11      255.67      231.26      4.34 o 
  -5   2  11       38.09       29.92      1.96 o 
  -4   2  11        0.21       -0.30      1.24 o 
  -3   2  11      303.18      315.17      4.30 o 
  -2   2  11       34.13       30.53      1.73 o 
  -1   2  11       13.88       16.13      1.51 o 
   0   2  11      108.50      128.61      2.86 o 
   1   2  11       13.54       12.85      1.51 o 
   2   2  11        6.76        7.61      1.54 o 
   3   2  11      234.16      234.19      4.19 o 
   4   2  11       77.85       78.66      2.86 o 
   5   2  11      829.82      856.00      8.87 o 
   6   2  11       35.69       28.30      2.64 o 
   7   2  11        0.48       -2.00      2.00 o 
 -10   3  11       18.59       21.78      2.71 o 
  -9   3  11       42.92       31.62      2.83 o 
  -8   3  11       76.81       71.15      3.20 o 
  -7   3  11     1432.32     1427.47     11.19 o 
  -6   3  11        0.04       -1.70      1.70 o 
  -5   3  11      751.47      726.78      7.10 o 
  -4   3  11      190.32      192.06      3.66 o 
  -3   3  11      482.58      506.79      5.51 o 
  -2   3  11      435.33      434.51      5.02 o 
  -1   3  11       26.10       24.34      1.73 o 
   0   3  11       63.33       64.94      2.30 o 
   1   3  11       41.63       41.94      2.00 o 
   2   3  11      436.32      442.56      5.43 o 
   3   3  11       61.81       60.94      2.49 o 
   4   3  11      286.87      290.77      4.98 o 
   5   3  11      276.71      292.41      5.32 o 
   6   3  11        0.53        2.30      1.88 o 
   7   3  11       29.12       26.91      2.71 o 
  -9   4  11      209.84      203.94      5.20 o 
  -8   4  11        9.69       11.53      2.22 o 
  -7   4  11       23.51       23.25      2.37 o 
  -6   4  11      205.20      194.84      4.22 o 
  -5   4  11       16.50       22.87      1.92 o 
  -4   4  11       15.97       13.30      1.73 o 
  -3   4  11      479.05      494.37      5.66 o 
  -2   4  11       45.48       54.83      2.26 o 
  -1   4  11        2.10        5.92      1.39 o 
   0   4  11      409.25      421.88      5.13 o 
   1   4  11      604.23      610.20      6.27 o 
   2   4  11        0.48        0.19      1.36 o 
   3   4  11       93.42       87.78      2.94 o 
   4   4  11        0.89       -0.26      1.62 o 
   5   4  11      106.74      107.61      3.62 o 
   6   4  11        1.08       -1.88      1.88 o 
   7   4  11       26.66       35.50      2.79 o 
  -9   5  11       10.55        9.53      2.45 o 
  -8   5  11        4.14        7.72      2.22 o 
  -7   5  11        1.88        4.03      1.92 o 
  -6   5  11       61.44       53.06      2.71 o 
  -5   5  11       45.91       40.02      2.45 o 
  -4   5  11        2.75        2.34      1.54 o 
  -3   5  11       39.19       31.54      2.11 o 
  -2   5  11      291.42      291.15      4.49 o 
  -1   5  11        4.73        2.94      1.51 o 
   0   5  11        2.51        2.94      1.39 o 
   1   5  11        0.48       -1.39      1.39 o 
   2   5  11       66.69       62.56      2.64 o 
   3   5  11      152.99      153.99      3.77 o 
   4   5  11       59.66       59.13      2.79 o 
   5   5  11      133.29      132.75      4.03 o 
   6   5  11       24.31       31.88      2.64 o 
   7   5  11        2.91        1.73      2.34 o 
  -9   6  11       12.81       18.73      2.52 o 
  -8   6  11        5.19        2.03      2.26 o 
  -7   6  11      115.99      109.38      3.84 o 
  -6   6  11        4.29        6.14      1.92 o 
  -5   6  11       23.37       27.47      2.22 o 
  -4   6  11      151.67      139.89      3.66 o 
  -3   6  11      432.76      418.60      5.70 o 
  -2   6  11      596.52      600.72      6.57 o 
  -1   6  11      331.39      293.47      4.71 o 
   0   6  11      468.74      461.85      5.85 o 
   1   6  11        0.83        0.26      1.54 o 
   2   6  11        0.46        0.08      1.58 o 
   3   6  11        0.87        1.58      1.62 o 
   4   6  11       27.86       22.95      2.30 o 
   5   6  11        0.08       -0.49      1.88 o 
   6   6  11        8.70        7.35      2.22 o 
  -8   7  11        2.69        9.31      2.26 o 
  -7   7  11        6.69        5.77      2.26 o 
  -6   7  11       23.64       19.56      2.34 o 
  -5   7  11       18.47       15.11      2.11 o 
  -4   7  11       24.24       32.26      2.45 o 
  -3   7  11     1367.27     1253.75     10.44 o 
  -2   7  11      549.70      541.42      6.64 o 
  -1   7  11       37.63       31.01      2.30 o 
   0   7  11      880.65      864.22      8.23 o 
   1   7  11        0.11        1.54      1.88 o 
   2   7  11        4.84        6.48      1.92 o 
   3   7  11        1.10        1.24      1.77 o 
   4   7  11       20.46       17.75      2.26 o 
   5   7  11        3.49        8.37      2.11 o 
   6   7  11       42.56       38.81      3.01 o 
  -8   8  11        3.67        2.11      2.37 o 
  -7   8  11       50.57       54.15      3.39 o 
  -6   8  11        1.75       -1.09      2.03 o 
  -5   8  11      227.65      223.94      4.94 o 
  -4   8  11      659.57      615.79      7.51 o 
  -3   8  11        6.32        6.86      2.07 o 
  -2   8  11        1.91        1.66      1.88 o 
  -1   8  11      260.15      245.69      4.83 o 
   0   8  11      859.22      866.82      8.68 o 
   1   8  11      245.01      217.89      4.79 o 
   2   8  11        0.05       -1.54      1.85 o 
   3   8  11       55.89       63.88      3.05 o 
   4   8  11        0.00       -0.53      1.96 o 
   5   8  11        0.12       -2.03      2.03 o 
  -7   9  11        4.22        3.96      2.41 o 
  -6   9  11        1.69        4.75      2.15 o 
  -5   9  11       22.90       26.49      2.60 o 
  -4   9  11        8.69       16.28      2.22 o 
  -3   9  11       66.93       49.18      3.01 o 
  -2   9  11       60.92       65.39      3.09 o 
  -1   9  11       12.76       12.85      2.07 o 
   0   9  11       29.09       32.67      2.60 o 
   1   9  11      142.54      139.16      4.07 o 
   2   9  11       12.46        9.46      2.15 o 
   3   9  11       82.00       76.32      3.50 o 
   4   9  11       61.63       67.04      3.54 o 
   5   9  11      107.39      118.53      4.37 o 
  -6  10  11       53.08       56.87      3.39 o 
  -5  10  11       10.72       11.53      2.34 o 
  -4  10  11        0.36       -2.07      2.07 o 
  -3  10  11        0.01        5.77      2.22 o 
  -2  10  11       26.63       22.87      2.60 o 
  -1  10  11       18.74       30.30      2.52 o 
   0  10  11        4.58        3.09      2.07 o 
   1  10  11       24.37       20.16      2.75 o 
   2  10  11       22.97       17.15      2.49 o 
   3  10  11        2.24       -2.19      2.19 o 
   4  10  11        1.15        3.13      2.34 o 
  -5  11  11        0.39        4.33      2.41 o 
  -4  11  11       65.66       71.04      3.54 o 
  -3  11  11        0.48       -0.53      2.22 o 
  -2  11  11        0.64        3.01      2.19 o 
  -1  11  11       47.84       44.69      2.98 o 
   0  11  11       16.00       14.92      2.56 o 
   1  11  11       66.98       71.83      3.54 o 
   2  11  11        8.56       11.19      2.49 o 
  -3  12  11        9.00        5.35      2.52 o 
  -2  12  11        5.17        9.27      2.56 o 
  -1  12  11        0.58        1.24      2.22 o 
   0  12  11       21.64       30.98      2.98 o 
 -10   0  12       59.72       68.21      3.62 o 
  -9   0  12       92.67      100.78      3.81 o 
  -8   0  12       12.40       10.97      2.22 o 
  -7   0  12      357.80      356.74      5.62 o 
  -6   0  12      325.51      323.01      5.17 o 
  -5   0  12       66.13       66.37      2.49 o 
  -4   0  12       33.70       39.76      2.00 o 
  -3   0  12      226.35      205.02      3.62 o 
  -2   0  12        0.86        4.86      1.28 o 
  -1   0  12      363.83      375.37      4.64 o 
   0   0  12      295.46      296.34      4.41 o 
   1   0  12      654.75      657.75      6.38 o 
   2   0  12      141.64      148.37      3.32 o 
   3   0  12       45.87       49.41      2.37 o 
   4   0  12       53.19       57.70      2.64 o 
   5   0  12      371.26      363.56      5.96 o 
   6   0  12       18.29       20.99      2.37 o 
   7   0  12       45.00       49.59      3.09 o 
 -10   1  12        1.83       -2.26      2.26 o 
  -9   1  12        0.31        5.24      2.15 o 
  -8   1  12        3.60        2.37      2.07 o 
  -7   1  12      141.46      122.73      3.66 o 
  -6   1  12       33.47       28.00      2.15 o 
  -5   1  12        5.81        3.28      1.58 o 
  -4   1  12      621.53      584.04      6.15 o 
  -3   1  12       77.31       79.60      2.49 o 
  -2   1  12       23.54       23.10      1.66 o 
  -1   1  12      254.84      267.91      4.04 o 
   0   1  12       25.85       25.70      1.73 o 
   1   1  12       16.70       17.82      1.70 o 
   2   1  12        7.55        9.95      1.54 o 
   3   1  12       70.77       78.05      2.71 o 
   4   1  12      187.55      183.97      4.22 o 
   5   1  12       14.79       16.28      2.30 o 
   6   1  12        9.99       14.73      2.11 o 
   7   1  12        0.13        3.39      2.07 o 
 -10   2  12       94.28       86.61      3.88 o 
  -9   2  12       10.36        9.61      2.19 o 
  -8   2  12      141.08      126.27      3.96 o 
  -7   2  12       36.50       39.64      2.56 o 
  -6   2  12      182.10      174.81      4.03 o 
  -5   2  12     1218.37     1203.59      9.41 o 
  -4   2  12       83.04       79.98      2.68 o 
  -3   2  12      174.83      163.17      3.39 o 
  -2   2  12       15.77       15.56      1.66 o 
  -1   2  12        0.01        1.24      1.32 o 
   0   2  12        6.96        8.93      1.51 o 
   1   2  12      330.75      346.67      4.75 o 
   2   2  12      185.19      197.66      3.88 o 
   3   2  12      177.94      180.58      3.88 o 
   4   2  12      404.69      401.29      6.00 o 
   5   2  12       12.05       14.85      2.45 o 
   6   2  12       63.71       70.21      3.24 o 
   7   2  12       24.30       31.39      2.75 o 
  -9   3  12       50.32       50.42      3.20 o 
  -8   3  12      207.85      190.19      4.75 o 
  -7   3  12      636.53      651.92      7.74 o 
  -6   3  12      134.30      151.87      3.84 o 
  -5   3  12      309.52      292.61      4.83 o 
  -4   3  12        8.97        6.18      1.66 o 
  -3   3  12        9.53        9.91      1.58 o 
  -2   3  12        2.43        4.33      1.39 o 
  -1   3  12      517.05      515.31      5.66 o 
   0   3  12       47.72       52.87      2.19 o 
   1   3  12       17.77       24.49      1.88 o 
   2   3  12        0.92        3.50      1.58 o 
   3   3  12      385.18      383.33      5.58 o 
   4   3  12       20.81       34.97      2.49 o 
   5   3  12        4.67        4.94      2.07 o 
   6   3  12       26.33       27.32      2.52 o 
   7   3  12        2.46        8.10      2.22 o 
  -9   4  12       24.16       22.80      2.71 o 
  -8   4  12       36.38       38.55      2.75 o 
  -7   4  12       14.81       14.88      2.37 o 
  -6   4  12      126.66      125.18      3.62 o 
  -5   4  12        1.33        3.92      1.66 o 
  -4   4  12        9.53        5.99      1.77 o 
  -3   4  12      482.87      510.07      5.92 o 
  -2   4  12        1.84        8.06      1.58 o 
  -1   4  12       95.90      105.54      2.90 o 
   0   4  12      270.80      272.95      4.41 o 
   1   4  12       80.17       74.59      2.71 o 
   2   4  12        0.01        0.98      1.47 o 
   3   4  12       33.12       31.28      2.26 o 
   4   4  12      225.59      236.80      4.83 o 
   5   4  12       11.49        8.33      2.19 o 
   6   4  12        0.01        0.23      1.88 o 
   7   4  12        2.28        3.84      2.15 o 
  -9   5  12        3.76        5.88      2.34 o 
  -8   5  12       45.42       45.90      2.94 o 
  -7   5  12      399.14      382.65      6.30 o 
  -6   5  12       95.45      103.04      3.43 o 
  -5   5  12       13.98       12.62      2.03 o 
  -4   5  12      218.28      231.83      4.37 o 
  -3   5  12      434.09      446.86      5.81 o 
  -2   5  12      179.19      191.33      3.92 o 
  -1   5  12       37.85       38.97      2.30 o 
   0   5  12        0.32        8.86      1.70 o 
   1   5  12       14.80       14.96      1.88 o 
   2   5  12        8.18        4.79      1.77 o 
   3   5  12        0.86        1.47      1.73 o 
   4   5  12        0.05        2.00      1.88 o 
   5   5  12       72.17       76.96      3.39 o 
   6   5  12       49.86       52.91      3.17 o 
  -8   6  12        9.26        6.22      2.37 o 
  -7   6  12        2.68        1.21      2.03 o 
  -6   6  12        5.08        3.88      1.88 o 
  -5   6  12        0.29        2.68      1.88 o 
  -4   6  12       33.89       40.81      2.41 o 
  -3   6  12      513.06      496.09      6.26 o 
  -2   6  12      748.94      721.62      7.48 o 
  -1   6  12      170.87      162.10      3.92 o 
   0   6  12       31.72       32.82      2.37 o 
   1   6  12       46.73       44.58      2.49 o 
   2   6  12      124.82      118.69      3.54 o 
   3   6  12        0.04        2.34      1.73 o 
   4   6  12       63.85       59.62      3.01 o 
   5   6  12        1.27       -1.51      2.03 o 
   6   6  12       14.92       25.74      2.60 o 
  -8   7  12        4.05        2.90      2.34 o 
  -7   7  12       30.15       36.67      2.79 o 
  -6   7  12        5.73        7.05      2.11 o 
  -5   7  12        0.27       -1.77      1.85 o 
  -4   7  12      299.46      305.59      5.35 o 
  -3   7  12        8.82       14.17      2.22 o 
  -2   7  12      247.71      268.72      5.09 o 
  -1   7  12       38.56       48.73      2.60 o 
   0   7  12        0.24        1.77      2.07 o 
   1   7  12      261.87      269.44      5.13 o 
   2   7  12        2.23        3.66      1.88 o 
   3   7  12        0.01        4.48      1.88 o 
   4   7  12       60.13       64.97      3.24 o 
   5   7  12        3.29       -1.43      2.11 o 
  -7   8  12       93.86      110.24      4.11 o 
  -6   8  12        0.21       -1.77      1.96 o 
  -5   8  12        0.00       -2.15      2.15 o 
  -4   8  12      250.92      233.23      5.05 o 
  -3   8  12      188.82      175.71      4.45 o 
  -2   8  12        5.05        6.52      2.15 o 
  -1   8  12        9.82       13.72      2.15 o 
   0   8  12       19.66       23.02      2.64 o 
   1   8  12      112.35      122.53      3.81 o 
   2   8  12      184.80      202.24      4.79 o 
   3   8  12        1.48        2.60      2.11 o 
   4   8  12       17.98       13.11      2.52 o 
   5   8  12       25.00       26.00      2.94 o 
  -7   9  12       14.63       16.58      2.71 o 
  -6   9  12       72.62       77.56      3.62 o 
  -5   9  12       12.13       17.64      2.45 o 
  -4   9  12       18.87       16.43      2.41 o 
  -3   9  12        0.21        6.22      2.26 o 
  -2   9  12       53.83       50.08      3.01 o 
  -1   9  12       34.36       35.35      2.71 o 
   0   9  12        0.01        3.17      2.00 o 
   1   9  12        1.63        5.99      2.11 o 
   2   9  12       53.48       52.04      3.01 o 
   3   9  12       13.51       16.17      2.41 o 
   4   9  12       13.02        9.01      2.56 o 
  -6  10  12        4.78        8.78      2.71 o 
  -5  10  12       53.75       59.50      3.47 o 
  -4  10  12       28.74       35.35      2.79 o 
  -3  10  12       49.21       52.95      3.13 o 
  -2  10  12       56.25       67.23      3.24 o 
  -1  10  12      106.31      111.45      4.03 o 
   0  10  12        7.81        7.50      2.15 o 
   1  10  12        0.00       -2.00      2.00 o 
   2  10  12       16.11       14.06      2.41 o 
   3  10  12       46.18       50.01      3.32 o 
  -4  11  12        1.96        2.94      2.30 o 
  -3  11  12        0.05       -0.23      2.22 o 
  -2  11  12       31.16       32.60      2.83 o 
  -1  11  12       74.78       77.71      3.73 o 
   0  11  12        1.39       -2.03      2.03 o 
   1  11  12       19.70       20.57      2.71 o 
  -9   1  13        4.64        2.22      2.19 o 
  -8   1  13      221.40      196.75      4.79 o 
  -7   1  13       27.06       23.97      2.30 o 
  -6   1  13        6.19        4.52      1.66 o 
  -5   1  13        3.81        3.73      1.66 o 
  -4   1  13      417.86      372.46      5.21 o 
  -3   1  13      610.31      590.08      6.27 o 
  -2   1  13      233.94      223.94      3.96 o 
  -1   1  13      142.07      154.18      3.32 o 
   0   1  13        0.82        0.72      1.47 o 
   1   1  13      322.25      337.10      4.90 o 
   2   1  13       12.59        9.76      1.70 o 
   3   1  13       30.42       34.97      2.37 o 
   4   1  13        0.21        3.39      1.77 o 
   5   1  13       96.60      101.76      3.66 o 
   6   1  13       10.01        8.21      2.41 o 
   7   1  13        0.65        2.49      2.26 o 
  -9   2  13       49.12       38.21      2.98 o 
  -8   2  13       36.58       38.21      2.79 o 
  -7   2  13        0.00        1.02      1.88 o 
  -6   2  13       83.34       88.31      3.13 o 
  -5   2  13      274.92      283.42      4.83 o 
  -4   2  13       70.31       77.68      2.79 o 
  -3   2  13      496.91      476.40      5.70 o 
  -2   2  13        9.46       11.23      1.62 o 
  -1   2  13       42.03       45.45      2.15 o 
   0   2  13        5.13       10.14      1.58 o 
   1   2  13      178.14      189.67      3.85 o 
   2   2  13        5.56        1.96      1.62 o 
   3   2  13      119.62      109.31      3.32 o 
   4   2  13       26.75       28.15      2.49 o 
   5   2  13       18.35       15.07      2.41 o 
   6   2  13       15.60       13.90      2.19 o 
  -9   3  13       17.58       11.34      2.41 o 
  -8   3  13       55.19       57.66      3.24 o 
  -7   3  13       85.65       77.94      3.39 o 
  -6   3  13      181.21      154.56      4.00 o 
  -5   3  13     1182.16     1156.47      9.49 o 
  -4   3  13      410.57      376.17      5.36 o 
  -3   3  13      102.56      110.10      3.09 o 
  -2   3  13        7.19        8.97      1.70 o 
  -1   3  13       21.51       27.55      2.00 o 
   0   3  13       12.05       12.10      1.66 o 
   1   3  13       44.83       39.38      2.26 o 
   2   3  13       10.80       12.74      1.85 o 
   3   3  13       98.29      101.39      3.43 o 
   4   3  13      231.27      209.84      4.71 o 
   5   3  13       85.78       91.58      3.62 o 
   6   3  13       24.94       27.06      2.64 o 
  -9   4  13        9.07       11.46      2.45 o 
  -8   4  13       86.00       86.76      3.58 o 
  -7   4  13      153.11      150.17      4.30 o 
  -6   4  13      193.66      168.74      4.26 o 
  -5   4  13      162.22      150.48      3.77 o 
  -4   4  13       12.11        8.59      1.88 o 
  -3   4  13        0.59        0.11      1.54 o 
  -2   4  13        0.02        0.15      1.54 o 
  -1   4  13      202.52      204.72      4.11 o 
   0   4  13      215.01      218.11      4.11 o 
   1   4  13        8.99       11.53      1.77 o 
   2   4  13       26.96       27.47      2.22 o 
   3   4  13        0.40        3.47      1.81 o 
   4   4  13       61.57       71.60      3.17 o 
   5   4  13       75.92       69.91      3.28 o 
   6   4  13        6.95        8.37      2.30 o 
  -9   5  13        6.64        3.35      2.34 o 
  -8   5  13        4.20       10.44      2.30 o 
  -7   5  13       24.62       21.40      2.56 o 
  -6   5  13       50.77       55.25      2.98 o 
  -5   5  13      118.98      108.36      3.43 o 
  -4   5  13       71.55       69.87      2.79 o 
  -3   5  13      312.39      328.36      5.24 o 
  -2   5  13      122.25      118.47      3.24 o 
  -1   5  13       14.56       12.47      1.88 o 
   0   5  13      568.92      568.17      6.68 o 
   1   5  13        0.01       -0.04      1.62 o 
   2   5  13        1.34        1.81      1.70 o 
   3   5  13        4.07        5.09      1.96 o 
   4   5  13       55.10       59.05      3.13 o 
   5   5  13       64.81       70.17      3.39 o 
   6   5  13        1.33        2.30      2.15 o 
  -8   6  13        8.68       12.02      2.49 o 
  -7   6  13        3.06        2.79      2.11 o 
  -6   6  13        0.05        1.85      1.96 o 
  -5   6  13       13.87       20.24      2.19 o 
  -4   6  13      119.18      116.24      3.58 o 
  -3   6  13      105.71       98.22      3.24 o 
  -2   6  13      120.88      116.24      3.47 o 
  -1   6  13      373.07      377.73      5.73 o 
   0   6  13      164.76      169.86      4.18 o 
   1   6  13        9.41       10.81      2.03 o 
   2   6  13        4.21        5.16      1.96 o 
   3   6  13       14.70       11.98      2.22 o 
   4   6  13        0.35        3.39      2.03 o 
   5   6  13        3.01       -1.77      2.11 o 
  -8   7  13       26.07       31.39      3.01 o 
  -7   7  13        9.65        4.30      2.30 o 
  -6   7  13        4.23        1.36      2.11 o 
  -5   7  13        8.35       12.43      2.07 o 
  -4   7  13      120.79       91.63      3.47 o 
  -3   7  13        0.04        2.90      2.07 o 
  -2   7  13      130.15      110.89      3.62 o 
  -1   7  13        5.61        3.54      2.07 o 
   0   7  13     1026.81      967.33      9.52 o 
   1   7  13      215.69      225.07      4.79 o 
   2   7  13        9.78        8.25      2.26 o 
   3   7  13       10.63        5.12      2.11 o 
   4   7  13        5.89        7.46      2.22 o 
   5   7  13        8.98       10.70      2.34 o 
  -7   8  13        1.12        5.12      2.34 o 
  -6   8  13        0.03       -0.11      2.19 o 
  -5   8  13       79.63       78.69      3.58 o 
  -4   8  13       16.71       15.94      2.49 o 
  -3   8  13       72.21       60.49      2.98 o 
  -2   8  13      703.30      696.63      8.19 o 
  -1   8  13      164.12      170.27      4.33 o 
   0   8  13      312.72      317.65      5.69 o 
   1   8  13        0.93        0.30      2.22 o 
   2   8  13      192.48      194.74      4.94 o 
   3   8  13       57.48       70.74      3.47 o 
   4   8  13        8.99       11.42      2.30 o 
  -6   9  13        0.00        3.66      2.22 o 
  -5   9  13        0.30        2.00      2.22 o 
  -4   9  13       51.94       51.36      3.09 o 
  -3   9  13      193.67      172.01      4.64 o 
  -2   9  13       52.84       47.14      2.98 o 
  -1   9  13        0.67       -0.38      2.00 o 
   0   9  13        9.82        6.56      2.26 o 
   1   9  13       70.92       67.99      3.43 o 
   2   9  13       11.93       11.19      2.41 o 
   3   9  13        8.13       -1.28      2.22 o 
  -5  10  13        0.75       -1.73      2.15 o 
  -4  10  13       90.22       89.06      3.92 o 
  -3  10  13       13.42        9.38      2.41 o 
  -2  10  13       11.53       10.40      2.34 o 
  -1  10  13       10.11       11.38      2.30 o 
   0  10  13        1.36       -0.79      2.15 o 
   1  10  13       33.15       32.86      2.90 o 
   2  10  13       17.32       20.61      2.68 o 
  -3  11  13       13.53       13.23      2.64 o 
  -2  11  13        8.83        9.72      2.41 o 
  -1  11  13       54.24       68.51      3.62 o 
   0  11  13       36.20       32.26      3.05 o 
  -9   0  14      127.35      121.78      4.26 o 
  -8   0  14      644.06      617.88      8.23 o 
  -7   0  14        0.12        0.34      1.85 o 
  -6   0  14       18.54       17.07      2.07 o 
  -5   0  14      349.84      307.38      5.13 o 
  -4   0  14      441.04      413.81      5.96 o 
  -3   0  14       14.99        7.76      1.62 o 
  -2   0  14      822.30      773.57      7.55 o 
  -1   0  14       84.00       78.24      2.71 o 
   0   0  14        4.15        3.24      1.54 o 
   1   0  14      376.77      384.47      5.51 o 
   2   0  14      130.90      139.09      3.62 o 
   3   0  14        1.79       -1.62      1.62 o 
   4   0  14       85.34       93.24      3.51 o 
   5   0  14       30.65       34.78      2.68 o 
   6   0  14       26.46       25.89      2.68 o 
  -9   1  14       33.62       35.61      2.86 o 
  -8   1  14      118.41      118.91      4.03 o 
  -7   1  14        0.53       -0.49      1.92 o 
  -6   1  14        0.44        4.26      1.81 o 
  -5   1  14       28.34       28.30      2.22 o 
  -4   1  14      388.59      373.35      5.39 o 
  -3   1  14      119.21      115.79      3.17 o 
  -2   1  14      253.80      240.24      4.26 o 
  -1   1  14        1.85        0.41      1.51 o 
   0   1  14       53.91       47.49      2.34 o 
   1   1  14        0.54        3.54      1.66 o 
   2   1  14      146.84      155.91      3.81 o 
   3   1  14       67.66       64.48      2.98 o 
   4   1  14      248.11      258.07      5.24 o 
   5   1  14        2.54        3.66      2.03 o 
   6   1  14       11.38       10.97      2.34 o 
  -9   2  14       17.36       13.75      2.64 o 
  -8   2  14        3.57        0.75      2.15 o 
  -7   2  14      125.99      117.86      3.77 o 
  -6   2  14       22.38       20.91      2.07 o 
  -5   2  14      100.86       86.95      3.09 o 
  -4   2  14       24.01       22.76      2.03 o 
  -3   2  14      918.83      915.85      8.20 o 
  -2   2  14      159.25      159.01      3.58 o 
   0   2  14      198.78      188.54      3.96 o 
   1   2  14        1.35        4.41      1.66 o 
   2   2  14        8.92        7.57      1.81 o 
   3   2  14       24.64       26.68      2.30 o 
   4   2  14      223.40      237.32      5.09 o 
   5   2  14       11.74       16.20      2.34 o 
   6   2  14        6.18        5.50      2.34 o 
  -9   3  14       14.00       11.12      2.56 o 
  -8   3  14       73.11       63.65      3.32 o 
  -7   3  14       13.88       16.73      2.26 o 
  -6   3  14      100.23       73.46      3.28 o 
  -5   3  14      288.32      309.51      5.35 o 
  -4   3  14       20.92       21.03      2.07 o 
  -3   3  14       61.30       61.77      2.68 o 
  -2   3  14       59.71       51.82      2.53 o 
  -1   3  14      142.87      166.43      3.69 o 
   0   3  14       42.96       41.49      2.37 o 
   1   3  14       40.91       39.12      2.37 o 
   2   3  14       63.98       61.58      2.75 o 
   3   3  14       16.84       15.75      2.19 o 
   4   3  14      208.31      215.41      4.98 o 
   5   3  14      312.48      321.93      6.18 o 
   6   3  14       35.28       31.88      2.86 o 
  -9   4  14       16.32       26.15      2.79 o 
  -8   4  14        5.23        4.79      2.37 o 
  -7   4  14        8.99       10.93      2.19 o 
  -6   4  14        0.26       -1.28      2.00 o 
  -5   4  14       12.78       19.18      2.26 o 
  -4   4  14      162.70      178.98      4.11 o 
  -3   4  14      276.89      288.96      4.90 o 
  -2   4  14       19.11       23.44      2.15 o 
  -1   4  14        1.39       -1.62      1.62 o 
   0   4  14      147.25      152.03      3.69 o 
   1   4  14       15.21       13.34      2.03 o 
   2   4  14        9.64        7.69      1.92 o 
   3   4  14        8.33       11.95      2.11 o 
   4   4  14      117.27      127.17      4.15 o 
   5   4  14        4.34        6.07      2.15 o 
  -8   5  14        3.58        2.79      2.22 o 
  -7   5  14       44.62       47.22      2.94 o 
  -6   5  14        0.12        4.07      2.03 o 
  -5   5  14       16.98       15.45      2.30 o 
  -4   5  14       76.50       72.66      3.09 o 
  -3   5  14        4.31        5.12      1.92 o 
  -2   5  14       52.76       56.00      2.64 o 
  -1   5  14      239.58      248.66      4.68 o 
   0   5  14      185.00      174.20      4.11 o 
   1   5  14       23.39       22.38      2.19 o 
   2   5  14        6.83       14.24      1.96 o 
   3   5  14        5.88        5.20      2.00 o 
   4   5  14       88.09       95.09      3.73 o 
   5   5  14        0.37        2.90      2.11 o 
  -8   6  14       61.80       69.15      3.66 o 
  -7   6  14       73.08       80.20      3.73 o 
  -6   6  14        0.29       -2.00      2.00 o 
  -5   6  14       35.43       32.79      2.56 o 
  -4   6  14        7.74        2.34      2.00 o 
  -3   6  14       54.98       62.97      2.98 o 
  -2   6  14        0.12       -1.85      1.85 o 
  -1   6  14       30.28       25.36      2.45 o 
   0   6  14      345.43      346.57      5.69 o 
   1   6  14       21.92       22.38      2.34 o 
   2   6  14      126.59      140.67      4.07 o 
   3   6  14        0.22       -1.92      1.92 o 
   4   6  14        0.28        2.52      2.03 o 
   5   6  14        0.22        4.11      2.19 o 
  -7   7  14        3.59        1.28      2.41 o 
  -6   7  14        0.87        0.26      2.03 o 
  -5   7  14        1.92       -2.11      2.11 o 
  -4   7  14       13.01       16.77      2.37 o 
  -3   7  14       29.36       30.26      2.45 o 
  -2   7  14       96.49       88.27      3.39 o 
  -1   7  14      307.52      341.48      5.84 o 
   0   7  14        7.25       11.46      2.30 o 
   1   7  14      276.92      276.49      5.47 o 
   2   7  14        0.74        3.20      2.11 o 
   3   7  14       65.76       69.76      3.43 o 
   4   7  14        5.38        5.43      2.26 o 
  -7   8  14       23.59       40.74      3.05 o 
  -6   8  14       16.86       14.36      2.56 o 
  -5   8  14        2.34        1.13      2.26 o 
  -4   8  14       13.17       15.98      2.49 o 
  -3   8  14       55.47       49.29      3.05 o 
  -2   8  14      177.72      170.54      4.56 o 
  -1   8  14        3.86        3.47      2.07 o 
   0   8  14       95.95       90.04      3.77 o 
   1   8  14       12.14        9.76      2.34 o 
   2   8  14       75.50       78.73      3.66 o 
   3   8  14       39.30       40.10      3.05 o 
  -6   9  14        7.82       11.00      2.45 o 
  -5   9  14        0.20        5.20      2.26 o 
  -4   9  14      310.54      288.37      5.96 o 
  -3   9  14        1.30       -0.49      2.19 o 
  -2   9  14        1.19        5.43      2.30 o 
  -1   9  14        1.19       -2.07      2.07 o 
   0   9  14        1.56       -0.38      2.19 o 
   1   9  14      266.98      265.95      5.81 o 
   2   9  14       41.05       56.15      3.20 o 
  -4  10  14        2.95       -2.30      2.37 o 
  -3  10  14       27.55       27.40      2.86 o 
  -2  10  14       26.00       18.24      2.75 o 
  -1  10  14       19.53       18.77      2.64 o 
   0  10  14        2.61        6.44      2.30 o 
   1  10  14       16.64       21.18      2.79 o 
  -9   1  15       22.71       19.97      2.71 o 
  -8   1  15       53.77       35.61      3.05 o 
  -7   1  15        0.06       -1.85      1.85 o 
  -6   1  15       38.00       42.51      2.56 o 
  -5   1  15       29.43       26.87      2.22 o 
  -4   1  15      285.97      264.34      4.83 o 
  -3   1  15      235.61      241.16      4.52 o 
  -2   1  15       76.19       79.03      2.94 o 
  -1   1  15      471.83      464.96      6.04 o 
   0   1  15       11.24       16.05      1.88 o 
   1   1  15       57.90       59.05      2.71 o 
   2   1  15        0.48       -1.73      1.73 o 
   3   1  15        4.29        3.05      2.03 o 
   4   1  15       24.58       18.13      2.52 o 
   5   1  15       11.14       19.14      2.41 o 
  -9   2  15       14.80       10.97      2.68 o 
  -8   2  15      378.79      354.97      6.64 o 
  -7   2  15        3.69       -1.85      2.07 o 
  -6   2  15       76.08       77.30      3.20 o 
  -5   2  15       71.65       50.01      2.75 o 
  -4   2  15       99.44       91.36      3.17 o 
  -3   2  15      489.53      491.11      6.30 o 
  -2   2  15       95.29       94.57      3.17 o 
   0   2  15      199.51      217.19      4.37 o 
   1   2  15       49.55       47.03      2.52 o 
   2   2  15        8.50        6.86      1.88 o 
   3   2  15       68.03       78.28      3.20 o 
   4   2  15       37.19       32.90      2.79 o 
   5   2  15        3.92        5.54      2.19 o 
  -8   3  15        3.04        0.79      2.26 o 
  -7   3  15        3.38       -1.28      2.00 o 
  -6   3  15      144.76      116.28      3.88 o 
  -5   3  15       55.55       45.30      2.83 o 
  -4   3  15       65.13       51.93      2.71 o 
  -3   3  15      369.05      348.08      5.47 o 
  -2   3  15     1083.81     1124.93      9.52 o 
  -1   3  15      136.29      132.68      3.66 o 
   0   3  15      238.33      226.79      4.56 o 
   1   3  15       20.44       25.44      2.15 o 
   2   3  15        0.30       -1.70      1.81 o 
   3   3  15       27.69       23.67      2.64 o 
   4   3  15       28.67       36.48      2.86 o 
   5   3  15       30.87       41.15      2.98 o 
  -8   4  15       47.88       46.50      3.13 o 
  -7   4  15        0.04       -1.92      1.92 o 
  -6   4  15       33.22       32.26      2.56 o 
  -5   4  15       29.91       31.16      2.52 o 
  -4   4  15      590.01      573.64      7.17 o 
  -3   4  15       12.74        8.78      2.11 o 
  -2   4  15       21.70       19.93      2.15 o 
  -1   4  15      283.51      280.54      5.20 o 
   0   4  15       34.35       29.13      2.37 o 
   1   4  15        3.38        1.62      1.85 o 
   2   4  15       16.48       17.11      2.22 o 
   3   4  15       56.45       62.94      3.17 o 
   4   4  15      179.01      163.63      4.64 o 
   5   4  15        0.24       -0.30      2.07 o 
  -8   5  15        3.44       -0.38      2.26 o 
  -7   5  15        9.30       10.74      2.30 o 
  -6   5  15        0.70       -1.66      2.03 o 
  -5   5  15       15.93       16.39      2.26 o 
  -4   5  15       11.33       17.90      2.30 o 
  -3   5  15       47.46       48.80      2.79 o 
  -2   5  15       22.50       24.27      2.41 o 
  -1   5  15      309.55      336.48      5.62 o 
   0   5  15        9.58       12.02      2.11 o 
   1   5  15       18.68       23.74      2.26 o 
   2   5  15        2.19        3.35      1.85 o 
   3   5  15       85.60       87.59      3.58 o 
   4   5  15        0.17       -1.96      2.19 o 
   5   5  15        0.00       -2.22      2.22 o 
  -6   6  15        4.59       10.63      2.26 o 
  -5   6  15      135.29      137.01      4.15 o 
  -4   6  15        0.69        3.20      1.92 o 
  -3   6  15      117.85      116.01      3.69 o 
  -2   6  15        1.89        0.94      2.00 o 
  -1   6  15       47.46       49.56      2.86 o 
   0   6  15       25.24       25.21      2.37 o 
   1   6  15       58.04       66.97      3.05 o 
   2   6  15      153.62      177.12      4.64 o 
   3   6  15        4.11        4.14      2.22 o 
   4   6  15        9.69        9.80      2.41 o 
  -7   7  15       12.05       20.42      2.56 o 
  -6   7  15       18.85       16.35      2.64 o 
  -5   7  15       93.14      102.14      3.92 o 
  -4   7  15       20.51       20.01      2.49 o 
  -3   7  15       92.81       81.86      3.47 o 
  -2   7  15       13.69       15.79      2.34 o 
  -1   7  15        1.48        2.41      1.92 o 
   0   7  15       44.73       43.49      2.86 o 
   1   7  15        3.83       13.15      2.19 o 
   2   7  15       70.66       82.91      3.58 o 
   3   7  15       95.61      103.79      3.99 o 
  -6   8  15        0.80       -1.51      2.45 o 
  -5   8  15        1.05        5.16      2.19 o 
  -4   8  15      244.77      217.42      5.24 o 
  -3   8  15       15.32       13.87      2.45 o 
  -2   8  15        6.28        4.63      2.30 o 
  -1   8  15       12.32        5.73      2.34 o 
   0   8  15       64.04       67.72      3.47 o 
   1   8  15      138.26      145.23      4.45 o 
   2   8  15       92.66       83.33      3.88 o 
   3   8  15        8.76        5.99      2.37 o 
  -5   9  15       88.64       91.73      4.07 o 
  -4   9  15       50.99       42.62      3.17 o 
  -3   9  15        0.27       -2.37      2.37 o 
  -2   9  15        9.81        8.59      2.37 o 
  -1   9  15        9.53        7.12      2.22 o 
   0   9  15        0.03       -2.15      2.15 o 
   1   9  15       11.12       16.35      2.52 o 
  -3  10  15        5.08        5.88      2.45 o 
  -2  10  15       63.08       68.51      3.66 o 
  -1  10  15       33.52       38.06      2.98 o 
  -8   0  16       76.91       73.83      3.77 o 
  -7   0  16       20.62       24.34      2.60 o 
  -6   0  16        0.86        4.22      1.88 o 
  -5   0  16        1.12        2.41      1.85 o 
  -4   0  16        0.30       -1.73      1.73 o 
  -3   0  16      117.43      112.25      3.54 o 
  -2   0  16        7.56        6.78      1.81 o 
  -1   0  16      121.49      115.72      3.58 o 
   0   0  16       68.10       69.57      2.98 o 
   1   0  16      731.78      769.84      8.61 o 
   2   0  16        2.74       -1.85      1.85 o 
   3   0  16       81.46       95.50      3.62 o 
   4   0  16       91.42       92.56      3.81 o 
   5   0  16       33.73       22.65      2.75 o 
  -8   1  16       93.41       77.19      3.66 o 
  -7   1  16       51.40       48.95      2.94 o 
  -6   1  16        8.15        8.10      2.03 o 
  -5   1  16       87.03       79.03      3.24 o 
  -4   1  16       10.14       16.20      2.03 o 
  -3   1  16       23.70       25.32      2.26 o 
  -2   1  16        0.38       -1.43      1.85 o 
  -1   1  16      165.90      164.24      4.07 o 
   0   1  16       12.37       16.84      2.11 o 
   1   1  16      106.88      109.49      3.54 o 
   2   1  16        0.20        3.13      1.81 o 
   3   1  16       17.24       21.93      2.45 o 
   4   1  16       56.18       74.77      3.43 o 
   5   1  16        0.06       -1.02      2.22 o 
  -8   2  16        8.82       11.30      2.45 o 
  -7   2  16        5.09        6.41      2.30 o 
  -6   2  16        2.54       11.23      2.07 o 
  -5   2  16       47.45       36.06      2.64 o 
  -4   2  16        6.95        9.19      1.92 o 
  -3   2  16      197.25      186.38      4.30 o 
  -2   2  16      151.85      154.63      4.03 o 
  -1   2  16     1460.67     1466.79     13.01 o 
   0   2  16       26.71       27.58      2.45 o 
   1   2  16       20.19       20.27      2.34 o 
   2   2  16        0.34        4.14      1.88 o 
   3   2  16        6.32        5.92      2.11 o 
   4   2  16       79.00       76.32      3.62 o 
   5   2  16       18.08       16.47      2.64 o 
  -8   3  16       48.42       44.73      3.13 o 
  -7   3  16        0.68        2.98      2.07 o 
  -6   3  16        2.71        2.15      1.85 o 
  -5   3  16       38.23       21.71      2.45 o 
  -4   3  16      421.30      396.38      6.11 o 
  -3   3  16       93.44      105.53      3.58 o 
  -2   3  16      205.02      215.79      4.64 o 
  -1   3  16       79.56       91.73      3.51 o 
   0   3  16       69.31       77.52      3.09 o 
   1   3  16       25.85       27.55      2.37 o 
   2   3  16       36.29       39.61      2.71 o 
   3   3  16        8.93        8.48      2.15 o 
   4   3  16        3.41        3.35      2.19 o 
  -8   4  16        0.09        0.00      2.34 o 
  -7   4  16       20.39       17.37      2.45 o 
  -6   4  16       11.98        9.27      2.30 o 
  -5   4  16       80.75       87.47      3.50 o 
  -4   4  16        4.96        1.17      2.07 o 
  -3   4  16       36.17       40.77      2.60 o 
  -2   4  16       26.55       25.55      2.34 o 
  -1   4  16       99.36      102.33      3.51 o 
   0   4  16        0.83       -0.30      1.85 o 
   1   4  16        2.09       -1.77      1.77 o 
   2   4  16       18.35       16.17      2.30 o 
   3   4  16        5.18        1.02      2.26 o 
   4   4  16       25.11       31.35      2.94 o 
  -7   5  16       48.46       57.85      3.28 o 
  -6   5  16        1.05        6.37      2.11 o 
  -5   5  16       52.83       51.74      3.01 o 
  -4   5  16       60.63       63.92      3.20 o 
  -3   5  16        0.29       -1.92      1.92 o 
  -2   5  16       87.26       73.38      3.17 o 
  -1   5  16       53.45       54.27      2.98 o 
   0   5  16       80.22       73.72      3.35 o 
   1   5  16        2.48       -0.64      1.88 o 
   2   5  16        4.29        3.17      2.15 o 
   3   5  16       72.44       86.94      3.66 o 
   4   5  16        2.09        3.84      2.30 o 
  -7   6  16        0.37        4.48      2.26 o 
  -6   6  16       41.44       47.78      3.20 o 
  -5   6  16       73.97       75.94      3.50 o 
  -4   6  16       47.39       48.54      2.98 o 
  -3   6  16        5.91        6.67      2.19 o 
  -2   6  16       58.83       59.17      3.09 o 
  -1   6  16      143.47      141.91      4.15 o 
   0   6  16       70.01       63.20      3.17 o 
   1   6  16       11.57       11.79      2.19 o 
   2   6  16        0.78       -2.15      2.15 o 
   3   6  16        3.65        3.62      2.34 o 
  -6   7  16       14.93       10.14      2.68 o 
  -5   7  16       43.88       41.98      2.94 o 
  -4   7  16      156.88      120.81      4.26 o 
  -3   7  16      103.25      110.62      3.92 o 
  -2   7  16        0.58        4.48      2.15 o 
  -1   7  16       10.62       17.15      2.34 o 
   0   7  16        1.11       -0.26      2.00 o 
   1   7  16       47.57       49.48      3.01 o 
   2   7  16        4.16        5.20      2.34 o 
   3   7  16      123.11      126.60      4.60 o 
  -5   8  16        1.10       -0.98      2.41 o 
  -4   8  16       78.47       74.13      3.69 o 
  -3   8  16       20.56       30.30      2.79 o 
  -2   8  16       70.92       78.99      3.62 o 
  -1   8  16        1.72       -2.11      2.11 o 
   0   8  16       19.99       21.37      2.60 o 
   1   8  16       91.54       83.44      3.92 o 
   2   8  16       24.34       18.69      2.68 o 
  -4   9  16        0.81       -0.90      2.41 o 
  -3   9  16       41.12       52.61      3.32 o 
  -2   9  16       47.77       44.35      3.24 o 
  -1   9  16        9.63        7.80      2.34 o 
   0   9  16       29.70       21.93      2.94 o 
  -8   1  17       15.54       15.26      2.64 o 
  -7   1  17        3.67        1.51      2.15 o 
  -6   1  17       17.58       11.61      2.19 o 
  -5   1  17       72.73       81.52      3.32 o 
  -4   1  17       17.33       15.71      2.15 o 
  -3   1  17       34.23       34.78      2.49 o 
  -2   1  17        0.09        2.03      1.81 o 
  -1   1  17      132.23      141.99      4.03 o 
   0   1  17       97.27      115.07      3.69 o 
   1   1  17      242.69      275.41      5.39 o 
   2   1  17       82.96       84.19      3.66 o 
   3   1  17       51.19       58.15      3.35 o 
   4   1  17       12.23       12.89      2.45 o 
  -8   2  17        5.27        1.51      2.41 o 
  -7   2  17        6.12       13.41      2.26 o 
  -6   2  17        0.09        1.36      2.00 o 
  -5   2  17      118.45      103.31      3.62 o 
  -4   2  17       31.28       23.06      2.37 o 
  -3   2  17        0.24        2.11      1.85 o 
  -2   2  17       17.86       21.06      2.37 o 
  -1   2  17      488.13      480.79      7.17 o 
   0   2  17      228.67      232.43      5.05 o 
   1   2  17       10.32       17.71      2.26 o 
   2   2  17       19.19       17.60      2.45 o 
   3   2  17      117.40      136.44      4.37 o 
   4   2  17        3.23        0.34      2.22 o 
  -7   3  17        0.08        2.49      2.07 o 
  -6   3  17       20.30       22.72      2.60 o 
  -5   3  17       15.87       19.37      2.37 o 
  -4   3  17       69.87       60.83      3.09 o 
  -3   3  17      259.30      236.48      5.01 o 
  -2   3  17       46.12       33.58      2.71 o 
  -1   3  17      164.26      177.17      4.56 o 
   0   3  17      105.52      107.08      3.77 o 
   1   3  17      116.89      125.59      3.96 o 
   2   3  17        6.23        8.93      2.19 o 
   3   3  17        8.73       17.82      2.49 o 
   4   3  17        0.20        0.45      2.22 o 
  -7   4  17        6.25        5.28      2.30 o 
  -6   4  17        6.15       -2.07      2.07 o 
  -5   4  17       46.24       37.84      2.83 o 
  -4   4  17        9.45        5.31      2.11 o 
  -3   4  17       31.00       27.43      2.49 o 
  -2   4  17        3.43        0.41      1.96 o 
  -1   4  17       13.83       16.43      2.26 o 
   0   4  17       47.86       54.45      2.98 o 
   1   4  17        5.26        6.22      2.11 o 
   2   4  17        0.38        3.62      2.07 o 
   3   4  17       99.72       88.38      3.92 o 
  -7   5  17        0.09        3.58      2.34 o 
  -6   5  17       58.08       65.84      3.43 o 
  -5   5  17       60.10       51.93      3.20 o 
  -4   5  17       22.77       21.59      2.49 o 
  -3   5  17       63.25       67.50      3.20 o 
  -2   5  17        0.21       -2.19      2.19 o 
  -1   5  17       52.47       48.39      2.90 o 
   0   5  17        7.80        6.52      2.22 o 
   1   5  17       19.48       31.62      2.68 o 
   2   5  17       17.14       18.28      2.49 o 
   3   5  17        1.24        3.84      2.26 o 
  -6   6  17        0.99        2.71      2.30 o 
  -5   6  17       14.00       15.22      2.52 o 
  -4   6  17        1.72        9.23      2.22 o 
  -3   6  17      105.30      114.76      4.03 o 
  -2   6  17       17.27       15.86      2.45 o 
  -1   6  17       22.12       21.52      2.56 o 
   0   6  17       41.80       39.87      2.94 o 
   1   6  17       10.19        9.31      2.45 o 
   2   6  17       12.25        3.77      2.37 o 
  -5   7  17        7.49        6.37      2.49 o 
  -4   7  17       85.23       82.80      3.84 o 
  -3   7  17        6.32        8.55      2.26 o 
  -2   7  17       45.98       54.34      3.13 o 
  -1   7  17        0.93       -0.60      2.26 o 
   0   7  17       19.47       20.39      2.60 o 
   1   7  17        9.07        4.97      2.41 o 
  -4   8  17       18.52       25.40      2.94 o 
  -3   8  17        2.16        6.14      2.49 o 
  -2   8  17        3.66        1.51      2.26 o 
  -1   8  17       27.83       34.93      3.01 o 
   0   8  17       23.77        9.57      2.68 o 
  -7   0  18       10.94       13.49      2.52 o 
  -6   0  18       17.60       18.54      2.52 o 
  -5   0  18        0.00       -2.07      2.07 o 
  -4   0  18       19.44       14.09      2.41 o 
  -3   0  18       17.04       18.35      2.34 o 
  -1   0  18       83.74       91.85      3.54 o 
   0   0  18        0.79       -1.92      1.92 o 
   1   0  18      163.34      144.90      4.41 o 
   2   0  18        0.22        0.90      2.30 o 
   3   0  18      107.92      127.09      4.49 o 
  -7   1  18        9.79        7.42      2.49 o 
  -6   1  18        5.07        2.90      2.15 o 
  -5   1  18       33.12       42.54      2.75 o 
  -4   1  18        1.43        0.04      1.96 o 
  -3   1  18       21.69       27.70      2.49 o 
  -2   1  18       56.91       55.70      3.05 o 
  -1   1  18       25.26       23.10      2.49 o 
   0   1  18        0.37        1.32      2.07 o 
   1   1  18        9.20       10.97      2.19 o 
   2   1  18      200.04      208.50      5.20 o 
   3   1  18      106.04      106.02      4.22 o 
  -7   2  18        2.69        1.39      2.26 o 
  -6   2  18       16.66       17.75      2.60 o 
  -5   2  18       18.40       24.04      2.60 o 
  -4   2  18       37.02       38.10      2.75 o 
  -3   2  18        0.03       -1.88      1.88 o 
  -2   2  18      152.92      162.27      4.33 o 
  -1   2  18      178.32      175.96      4.64 o 
   0   2  18      310.28      305.01      5.84 o 
   1   2  18        3.07        4.90      2.07 o 
   2   2  18      109.63      121.10      4.15 o 
   3   2  18       26.72       21.52      2.90 o 
  -7   3  18        3.44       -1.13      2.19 o 
  -6   3  18        3.36       -2.03      2.03 o 
  -5   3  18        8.30        1.70      2.15 o 
  -4   3  18        6.54       11.23      2.19 o 
  -3   3  18       47.43       40.55      2.86 o 
  -2   3  18        0.06       -1.39      2.11 o 
  -1   3  18      233.59      224.20      5.13 o 
   0   3  18      110.49      109.98      4.00 o 
   1   3  18       38.56       44.28      3.05 o 
   2   3  18       25.73       27.85      2.75 o 
   3   3  18       56.11       59.05      3.58 o 
  -6   4  18       20.35       17.30      2.60 o 
  -5   4  18       20.30       14.09      2.37 o 
  -4   4  18       43.08       42.28      2.90 o 
  -3   4  18        0.64        1.13      2.07 o 
  -2   4  18        0.49       -2.00      2.00 o 
  -1   4  18       47.12       47.78      3.01 o 
   0   4  18        8.47       13.41      2.26 o 
   1   4  18        7.66       13.08      2.30 o 
   2   4  18        0.02        0.11      2.11 o 
  -6   5  18        0.05       -2.19      2.19 o 
  -5   5  18       11.27       10.48      2.49 o 
  -4   5  18        0.01        2.34      2.07 o 
  -3   5  18       37.04       34.71      2.83 o 
  -2   5  18       27.96       32.18      2.75 o 
  -1   5  18       24.78       27.17      2.60 o 
   0   5  18        0.81       -1.77      2.26 o 
   1   5  18       24.20       19.37      2.49 o 
   2   5  18        0.41       -1.17      2.15 o 
  -5   6  18        0.30       -0.26      2.15 o 
  -4   6  18        0.00        3.28      2.26 o 
  -3   6  18       63.08       71.34      3.54 o 
  -2   6  18       51.60       46.28      3.01 o 
  -1   6  18        3.07       -0.34      2.15 o 
   0   6  18       15.09       17.71      2.64 o 
   1   6  18        9.63       12.89      2.45 o 
  -4   7  18       31.09       30.75      2.98 o 
  -3   7  18       22.74       16.02      2.75 o 
  -2   7  18        9.91       11.23      2.49 o 
  -1   7  18       12.61       14.13      2.45 o 
   0   7  18       18.83       17.52      2.68 o 
  -6   1  19       34.67       39.04      3.01 o 
  -5   1  19        2.49       -1.06      2.15 o 
  -4   1  19       26.94       29.09      2.68 o 
  -3   1  19        0.03       -0.68      2.15 o 
  -2   1  19       14.13       14.66      2.30 o 
  -1   1  19        5.88       10.63      2.37 o 
   0   1  19        3.99        5.28      2.15 o 
   1   1  19       66.14       79.03      3.50 o 
   2   1  19      169.63      189.49      5.24 o 
  -6   2  19       10.86       10.36      2.60 o 
  -5   2  19      151.83      150.32      4.64 o 
  -4   2  19        2.24       -0.79      2.03 o 
  -3   2  19       36.50       31.58      2.64 o 
  -2   2  19        4.25        1.58      2.19 o 
  -1   2  19        0.59        2.49      2.34 o 
   0   2  19       10.89       13.38      2.49 o 
   1   2  19        1.65        4.14      2.22 o 
   2   2  19       46.68       39.49      3.20 o 
  -6   3  19        1.30        1.88      2.34 o 
  -5   3  19        8.97        4.18      2.37 o 
  -4   3  19       19.25       18.39      2.49 o 
  -3   3  19        3.21        8.44      2.34 o 
  -2   3  19      131.70      120.46      4.18 o 
  -1   3  19       39.93       39.64      2.94 o 
   0   3  19      235.93      256.54      5.69 o 
   1   3  19       25.08       23.74      2.60 o 
   2   3  19        0.60        1.47      2.22 o 
  -5   4  19       36.08       37.27      3.01 o 
  -4   4  19        1.89        7.05      2.19 o 
  -3   4  19       12.46       15.71      2.49 o 
  -2   4  19      222.90      218.84      5.28 o 
  -1   4  19       36.89       38.85      2.86 o 
   0   4  19        2.32        7.27      2.37 o 
   1   4  19        8.45       12.59      2.45 o 
  -5   5  19       34.77       39.98      3.17 o 
  -4   5  19       12.79       10.14      2.56 o 
  -3   5  19       86.72       84.91      3.81 o 
  -2   5  19       11.68       10.93      2.41 o 
  -1   5  19        0.01       -0.79      2.22 o 
   0   5  19       82.42       76.88      3.69 o 
   1   5  19        2.57        0.87      2.30 o 
  -4   6  19       16.94       23.55      2.71 o 
  -3   6  19        0.03       -0.26      2.41 o 
  -2   6  19        1.99        8.48      2.34 o 
  -1   6  19       15.77       17.97      2.71 o 
  -5   0  20       13.71       25.55      2.71 o 
  -4   0  20       13.12        8.18      2.34 o 
  -3   0  20       13.10        3.58      2.37 o 
  -1   0  20        9.84        8.29      2.37 o 
   0   0  20       27.29       27.55      2.75 o 
   1   0  20        0.29        1.77      2.19 o 
  -5   1  20        1.03       10.32      2.34 o 
  -4   1  20       16.33       12.85      2.41 o 
  -3   1  20       13.78        7.72      2.45 o 
  -2   1  20       31.86       41.45      3.05 o 
  -1   1  20       21.18       22.46      2.60 o 
   0   1  20        0.56       -1.36      2.30 o 
   1   1  20       49.45       59.05      3.47 o 
  -5   2  20        0.80        1.54      2.19 o 
  -4   2  20       63.96       74.81      3.62 o 
  -3   2  20       24.40       29.66      2.79 o 
  -2   2  20       17.31        8.29      2.52 o 
  -1   2  20       32.81       36.67      3.01 o 
   0   2  20        1.62       -0.41      2.49 o 
   1   2  20        0.00       -2.22      2.22 o 
  -5   3  20       26.93       35.87      3.05 o 
  -4   3  20       17.56       12.89      2.64 o 
  -3   3  20        8.00       11.30      2.34 o 
  -1   3  20        0.60        1.17      2.19 o 
   0   3  20        2.38        3.54      2.41 o 
  -4   4  20        6.90       10.44      2.41 o 
  -3   4  20        0.43        3.01      2.30 o 
  -2   4  20       10.29       14.73      2.60 o 
  -1   4  20        0.00       -2.03      2.15 o 
   0   4  20        0.02       -0.30      2.34 o 
  -2   5  20       27.56       31.47      2.90 o 
  -4   1  21        1.41        6.48      2.41 o 
  -3   1  21        1.23       -1.62      2.22 o 
  -2   1  21       36.16       29.69      3.01 o 
  -1   1  21        1.66       -2.34      2.49 o 
  -3   2  21       21.43       21.40      2.79 o 
  -2   2  21       14.68       10.36      2.68 o 
                                                 
